# Supplementary material for: Toxicities associated with immune checkpoint inhibitors: a systematic study
Source: Int J Surg. 2023 May 3;109(6):1753–68. doi: 10.1097/JS9.0000000000000368 (PMC10389211; doi:10.1097/JS9.0000000000000368)
Supplement: Supplementary file 3 [file js9-109-1753-s003.xlsx]

## Sheet: Table S1
Table S1 Previously Published Meta-Analysis Articles with Research Characteristics and Limitation
Entry	Author	Year	Country	Institution	Journal	Study Amount	Data Size	Comparision	Key Findings	Ref. (PMID)
1	Gao L et al.	2019	China	Sichuan University	Front Pharmacol	32	2324	Single arm	1) The total incidence of severe adverse events (AEs) associated with ICIs plus mAbs (44.5%) is lower than that of ICIs plus TKIs (60.1%). 2) The trAEs observed in combination therapy are mostly consistent with the known safety profiles of corresponding monotherapy, and they seem to be largely related to antiangiogenic agents, rather than a true immune-related adverse event (irAE) predominantly d…	31680957
2	Jiang Z et al.	2019	China	Sichuan University	Am J Otolaryngol	11	2550	Two arms	1) There were no differences between cluster and conventional schedules when analyzing SARs by the number of patients, delayed SARs, grade 2 SARs and LARs. 2) Analyses of SARs by injection, grade 1 SARs and LARs by injection in observational studies showed that cluster schedule had a lower risk of adverse events than did conventional schedule.	31422860
3	Bossi P et al.	2019	Italy	ASST Spedali Civili and University of Brescia	Future Oncol	81	45000	Two arms	1) The experimental drug was studied as single agent in 51% of the cases; setting of disease was mainly (95%) advanced/metastatic. 2) Lowest scores in adverse event (AE) description regarded: reporting recurrent/late toxicities and duration of the AEs (>90%), time of occurrence and indication of all-grade AEs (>75%).	31240949
4	Abdel-Rahman O	2019	Egypt	Ain Shams University	Immunotherapy	11	6011	Single arm	1) RRs of high-grade anemia, thrombocytopenia and neutropenia were 0.98 (95% CI: 0.83–1.16; p = 0.84), 1.10 (95% CI: 0.83–1.47; p = 0.51) and 0.96 (0.78–1.17; p = 0.66), respectively. 2) RR of high-grade nausea, vomiting and diarrhea was 1.19 (95% CI: 0.78–1.82; p = 0.42), 1.09 (95% CI: 0.69–1.72; p = 0.71) and 2.61 (1.42–4.79; p = 0.002), respectively.	31135244
5	Yang W et al.	2019	China	Queen Mary College of Nanchang University	Medicine (Baltimore)	18	11465	Two arms	1) Rash and pruritus were the most frequently reported dermatologic AE, with incidence 11.8% and 12.2% respectively. 2) Compared with patients receiving chemotherapy, PD-1/PD-L1 inhibitor treated patients had higher risk of developing rash (RR = 1.84), pruritus (RR = 3.74) and vitiligo (RR = 9.54), and also lower risk in developing mucosal inflammation (RR = 0.26), stomatitis (RR = 0.26), and alo…	31096532
6	Xu M et al.	2019	China	Zhongnan Hospital of Wuhan University	Neurologist	23	11687	Two arms	1） Patients with PD-L1 (OR, 0.29; 95% confidence interval [CI], 0.18-0.48; P<0.01) or programmed cell-death protein 1 (PD-1) inhibitor (OR, 0.21; 95% CI, 0.14-0.31; P<0.01) were less likely to develop any-grade peripheral neuropathy than chemotherapy, while the risk of grade 3-5 was also smaller for PD-1 inhibitor (OR, 0.16; 95% CI, 0.05-0.54; P=0.003). 2） Combination therapy with CTLA4 and PD-1 …	31045716
7	Wang Y et al.	2019	USA	Mayo Clinic	JAMA Oncol	125	20128	Single arm	1) The most common all-grade adverse events were fatigue (18.26%; 95% CI, 16.49%-20.11%), pruritus (10.61%; 95% CI, 9.46%-11.83%), and diarrhea (9.47%; 95% CI, 8.43%-10.58%). 2) The most common grade 3 or higher adverse events were fatigue (0.89%; 95% CI, 0.69%-1.14%), anemia (0.78%; 95% CI, 0.59%-1.02%), and aspartate aminotransferase increase (0.75%; 95% CI, 0.56%-0.99%). 3) Hypothyroidism (6.0…	2831021376
8	de Filette J et al.	2019	Belgium	Vrije Universiteit Brussel	Horm Metab Res	101	19922	Two arms	1）Ipilimumab-treated patients experienced hypophysitis in 5.6% (95% CI, 3.9-8.1), which was higher than nivolumab (0.5%; 95% CI, 0.2-1.2) and pembrolizumab (1.1%; 95% CI, 0.5-2.6). 2）PD-1/PD-L1 inhibitors had a higher incidence of thyroid dysfunction-particularly hypothyroidism (nivolumab, 8.0%; 95% CI, 6.4-9.8; pembrolizumab, 8.5%; 95% CI, 7.5-9.7; PD-L1, 5.5%; 95% CI, 4.4-6.8; ipilimumab, 3.8%;…	30861560
9	Jiang Y et al.	2019	China	Air Force Military Medical University	Ther Clin Risk Manag	12	6390	Single arm	1) The incidence of FAE in ICI in all included studies were up to 3.2%. OR value of clinical trials of prostate cancer was 3.71 (95% CI: 1.12, 12.26; P=0.03). 2) Among the ICI cohorts, the common FAEs were gastrointestinal toxicity (n=12, 25%), pulmonary toxicity (n=10, 20%), cardiac toxicity (n=5, 10%), and hepatic toxicity (n=5, 10%).	30858709
10	Johansen A et al.	2019	Denmark	Copenhagen University Hospital	Neurology	4	86	Single arm	1) Symptoms included oculomotor (47%), respiratory (43%), bulbar (35%), and proximal weakness (35%), as well as muscle pain (28%). Diagnoses were categorized as myasthenia gravis (27%), neuropathy (23%), myopathy (34%), or a combination of these (16%). 2) Cardiac complications occurred in more than 30% of patients diagnosed with myasthenia gravis or myositis. Mortality was high in these patients,…	30850443
11	Arnaud-Coffin P et al.	2019	France	Institut de Cancérologie des Hospices Civils de Lyon (IC-HCL)	Int J Cancer	35	16485	Single arm	1) Grade ≥ 3 AEs were reported for 14% (95% CI 12-16) of patients treated with PD(L)-1 inhibitors, 34% (95% CI 27-42) of patients treated with CTLA-4 inhibitors, 55% (95% CI 51-59) of patients on CPI combinations and 46% (95% CI 40-53) of patients on immunotherapy-chemotherapy combination. 2) The profile of irAEs was different among the treatment categories. The use of CPI, especially in combinat…	30653255
12	Chacón MR et al.	2018	Argentina	Argentine Association of Clinical Oncology	JAMA Netw Open	10	11143	Two arms	1) The mean incidence of any-grade placebo AEs was 85.1% (95% CI, 79.2%-91.0%). 2) The most frequent (mean [SD]) grade 3 to 4 placebo AEs in patients were hypertension (2.8% [2.2%]), fatigue (1.0% [0.9%]), and diarrhea (0.8% [0.6%]). 3) The overall, random-effects pooled incidence of grade 3 to 4 placebo AEs was 18% (95% CI, 15%-21%), with a high level of heterogeneity (I2 = 86%). 4) Frequency of…	30646278
13	Petrelli F et al.	2018	Italy	ASST Bergamo Ovest	Eur J Cancer	47	9324	Single arm	1) The overall incidence of anaemia during PD-(L)1 inhibitor was 9.8% (95% confidence interval [CI], 6-13.6%) for all-grade and 5% (95% CI, 3.3-6.7%) for G3-5 anaemia. 2) The incidence was higher in diseases different from genitourinary, lung and melanoma, with avelumab and in phase II studies. 3) In randomised trials, relative risk of all-grade anaemia for patients receiving anti-PD-(L)1 agents …	30196108
14	Zhang B et al.	2018	China	Medical School of Nantong University	Int Immunopharmacol	11	5307	Single arm	1) The risk ratio for all-grade diarrhea and all-grade colitis for combination therapy was 1.95 (95% CI 1.54, 2.46; P < 0.00001) and 4.45 (95% CI 3.04, 6.51; P < 0.00001), respectively. 2) The risk ratio for all-grade hyperthyroidism and all-grade hypothyroidism for combination therapy was 2.84 (95% CI 1.71, 4.72; P < 0.0001) and 1.71 (95% CI 1.38, 2.13; P < 0.00001), respectively. 3) The risk ra…	30130720
15	Nishijima TF et al.	2017	USA	UNC Lineberger Comprehensive Cancer Center	Oncologist	7	3450	Two arms	1) Compared with chemotherapy, the PD-1/PD-L1 inhibitors had a significantly lower risk of all- and high-grade fatigue, sensory neuropathy, diarrhea and hematologic toxicities, all-grade anorexia, nausea, and constipation, any all- and high-grade AEs, and treatment discontinuation. 2) There was an increased risk of all-grade rash, pruritus, colitis, aminotransferase elevations, hypothyroidism, an…	28275115
16	Baxi S et al.	2018	USA	Memorial Sloan Kettering Cancer Center	BMJ	13	6676	Single arm	1） Serious organ specific immune-related adverse events were rare, but compared with standard treatment, rates of hypothyroidism (odds ratio 7.56, 95% confidence interval 4.53 to 12.61), pneumonitis (5.37, 2.73 to 10.56), colitis (2.88, 1.30 to 6.37), and hypophysitis (3.38, 1.02 to 11.08) were increased with anti-PD-1 drugs. 2） Of the general adverse events related to immune activation, only the…	29540345
17	Man J et al.	2018	Australia	St George Hospital	Asia Pac J Clin Oncol	20	10794	Two arms	1) Toxic deaths from CI were infrequent (0.6%). Treatment discontinuations were less frequent for programmed-death-1 (PD-1) or PD-ligand-1 (PD-L1) inhibitors (5.8% vs 13.3%, P < 0.001) and cytotoxic-T-lymphocyte-associated-antigen-4 (CTLA-4) inhibitors (6.2% vs 11.4%, P = 0.002) than chemotherapy. 2) PD-1/PD-L1 inhibitors had less grade 3, 4, and 5 (G3/4/5) AEs than chemotherapy (13.8% vs 39.8%, …	29349927
18	Wei W et al.	2017	China	Southwest Medical University	Medicine (Baltimore)	14	7508	Two arms	1) The relative risk of all-grade diarrhea and colitis was 0.66 (95% confidence interval (CI): [0.50, 0.87]; P = .003) and 3.36 (95% CI: [1.25, 9.04]; P = .02), respectively. 2) The relative risk of high-grade diarrhea and colitis was 0.58 (95% CI: [0.30, 1.11]; P = .10) and 4.31 (95% CI: [1.11, 16.79]; P = .04), respectively. 3) Compared with ipilimumab alone, the nivolumab/ipilimumab combinatio…	29310385
19	Hu YB et al.	2017	China	Medical School of Southeast University	Transl Lung Cancer Res	22	3542	Single arm	1) Incidence of all-grade pneumonitis was 2.9% (95% CI, 2.0-4.8%) and grade 3 or higher pneumonitis 2.0% (95% CI, 1.0-2.0%). 2) Incidence of all-grade pneumonitis in PD-1 and PD-L1 inhibitor therapy (n=1,313) was significantly higher than that in chemotherapy (n=918) (OR=2.35, 95% CI, 1.32-4.20, P=0.004), but had no significance in grade 3-5 pneumonitis. 3) Incidence of cardiorespiratory arrest (…	29299404
20	Wang PF et al.	2017	China	Capital Medical University	Front Pharmacol	46	12808	Single arm	1) In patients treated with the PD-1 signaling inhibitors, the overall incidence of irAEs was 26.82% (95% CI, 21.73-32.61; I2, 92.80) in any grade and 6.10% (95% CI, 4.85-7.64; I2, 52.00) in severe grade, respectively. 2) The development of irAEs was unrelated to the dose of anti-PD-1/PD-L1 agents. 3) The incidence of particular irAEs varied when different cancers were treated with different drug…	29093678
21	Abdel-Rahman O et al.	2017	Egypt	Ain Shams University	Immunotherapy	8	2263	Single arm	1) Immune-related arthritis and myositis occur uncommonly in cancer patients treated with ICIs.	29067884
22	El Osta B et al.	2017	USA	Atlanta VA Medical Center	Crit Rev Oncol Hematol	40	3418	Two arms	1) Patients were treated for solid malignancy on 39 arms (97%), mainly melanoma (40%). Two arms included ICI combinations. 2) The incidence of any grade irAE was higher in patients who received ICI targeting CTLA-4 (53.8%) than PD-1 (26.5%) and PD-L1 ICI (17.1%) (P<0.001). Comparative specific irAE rates were calculated for each ICI target.	29065979
23	Duan J et al.	2019	China	National Cancer Center/Cancer Hospital	JAMA Oncol	19	11379	Two arms	1) Overall, anti-PD-1 exhibited superior overall survival (HR, 0.75; 95% CI, 0.65-0.86; P < .001) and progression-free survival (HR, 0.73; 95% CI, 0.56-0.96; P = .02) compared with anti-PD-L1. 2) Comprehensive analysis suggests that anti-PD-1 exhibited favorable survival outcomes and a safety profile comparable to that of anti-PD-L1, which may provide a useful guide for clinicians.	31876895
24	Khoja L et al.	2017	UK	Cambridge University	Ann Oncol	48	6938	Two arms	1) Grade 3/4 irAE were more common with CTLA-4 mAbs compared with PD-1 (31% versus 10%). 2) All grades colitis (OR 8.7, 95% CI 5.8-12.9), hypophysitis (OR 6.5, 95% CI 3.0-14.3) and rash (OR 2.0, 95% CI 1.8-2.3) were more frequent with CTLA-4 mAbs; whereas pneumonitis (OR 6.4, 95% CI 3.2-12.7), hypothyroidism (OR 4.3, 95% CI 2.9-6.3), arthralgia (OR 3.5, 95% CI 2.6-4.8) and vitiligo (OR 3.5, 95% C…	28945858
25	Eltobgy M et al.	2017	Egypt	Ain Shams University	Expert Rev Neurother	18	4469	Single arm	1) The most common neurologic toxicities reported with these agents included sensory and motor peripheral neuropathies.	28548892
26	Abdel-Rahman O et al.	2017	Egypt	Ain Shams University	Expert Rev Anticancer Ther	11	4965	Single arm	1) The most common ocular toxicities reported with these agents included uveitis and dry eyes. Pooled analysis for odds ratio of all-grade immune-related ocular toxicities is 3.40 [95% CI: 1.32-8.71; P = 0.01].	28277102
27	Luo W et al.	2018	China	Sichuan University	J Cancer Res Clin Oncol	8	4413	Two arms	1)PD-1/PD-L1 inhibitors had a significantly lower risk of any all-grade AEs (66.20 vs. 86.08%; RR 0.77) and high-grade AEs (14.26 vs. 43.53%; RR 0.32), treatment discontinuation (5.94 vs. 13.92%; RR 0.44), and toxic deaths (0.48 vs. 1.12%; RR 0.45) than chemotherapy. 2) PD-1/PD-L1 inhibitors are generally safer and better tolerated than chemotherapy for patients with NSCLC with regard to summary …	30019319
28	Shang YH et al.	2017	China	Affiliated Hospital of Hebei University	Immunotherapy	13	6578	Two arms	1) In comparison with chemotherapy or everolimus or cetuximab control, PD-1 inhibitors significantly increased the risk of all grade hypothyroidism (relative risk: 6.38; 95% CI: 3.78-10.77; p < 0.001) and hyperthyroidism (relative risk: 5.08; 95% CI: 2.55-10.14; p < 0.001), but not for hypophysitis. 2) When compared with ipilimumab control, the risk of all grade hyperthyroidism and hypothyroidism…	28231723
29	Kroeze SG et al.	2017	Switzerland	University Hospital Zurich	Cancer Treat Rev	19	644	Single arm	1) Cranial SRT was well tolerated when combined with the majority of targeted drugs and immunotherapy but the combination with BRAF-Inhibitors should be practiced with caution. Extra-cranial SRT was associated with higher risks when combined with bevacizumab, sorafenib, cetuximab and EGFR-targeting TKIs.	28056412
30	Costa R et al.	2017	USA	Northwestern University Feinberg School of Medicine	Oncotarget	9	5353	Single arm	1) The pooled relative risk (RR) for treatment-related all grade AEs and grade 3/4 AEs was 0.88 (95% CI 0.81-0.95;P=0.002) and 0.39 (95% CI 0.29-0.53; P<0.001) respectively favoring anti-PD-1 therapy versus standard of care approach. 2) The RR of treatment-related death was 0.45 (95% CI 0.19-1.09; P=0.076). Patients treated with PD-1 inhibitors had an increased risk of hyperthyroidism [RR of 3.44…	27852042
31	Zhang X et al.	2016	China	Affiliated Hospital of Hebei University	Drug Des Devel Ther	9	2442	Two arms	1) The use of PD-1 inhibitors significantly increased the risk of developing all-grade hepatic AEs but not for high-grade hepatic AEs in comparison with chemotherapy or everolimus control. 2) The risk of all-grade and high-grade hepatic AEs with a nivolumab/ipilimumab combination was substantially higher than ipilimumab. No significant differences in the risk of all-grade and high-grade hepatic A…	27729774
32	Abdel-Rahman O et al.	2016	Egypt	Ain Shams University	Immunotherapy	8	4070	Two arms	1) Compared with chemotherapy control, immune checkpoint inhibitors carry a higher risk of all-grade (but not high-grade) immune-related renal toxicity. 2) The risk with both nivolumab/ipilimumab combination was higher than the risk with either ipilimumab or nivolumab alone (odds ratio: 0.47 [95% credible interval: 0.21-0.99] and 0.11 [95% credible interval: 0.03-0.29]); for nivolumab/ipilimumab …	27140415
33	Abdel-Rahman O et al.	2015	Egypt	Ain Shams University	Future Oncol	9	5121	Single arm	1) The relative risk of all-grade rash, vitiligo and pruritus was 4.06 (95% CI: 3.35-4.91; p < 0.0001), 16.3 (95% CI: 3.21-82.8; p = 0.0008) and 3.4 (95% CI: 2.24-5.16; p < 0.00001), respectively.	26274495
34	Chen TW et al.	2015	Canada	University of Toronto	Ann Oncol	50	5071	Single arm	1) The median grade 3/4 AE rate reported was 21% (range 0%-66%) and 29/50 (58%) trials concluded that irAEs were tolerable. 2) Multivariate regression analysis revealed that year of publication (within last 5 years, P = 0.01) and journal impact factor >15 (P = 0.004) were associated with higher QS. 3) Complete reporting of specific characteristics of irAEs including onset, management and reversib…	25888611

## Sheet: Table S4
Table S4 Statistical Results of the Meta-Analysis on the Comparison of Various Toxicities between Immunotherapy and the Control
Stratification		All Studys								Stratified by Cancer Type
										Melanoma								Lung Cancer								Others
Toxicity / Statistics	Grading	Treatment, n (%)			Control, n (%)			RR	95% CI	Treatment, n (%)			Control, n (%)			RR	95% CI	Treatment, n (%)			Control, n (%)			RR	95% CI	Treatment, n (%)			Control, n (%)			RR	95% CI
		Event	Total	%	Event	Total	%			Event	Total	%	Event	Total	%			Event	Total	%	Event	Total	%			Event	Total	%	Event	Total	%
Any Toxicity	All	6959	8576	0.811451	6748	7597	0.888245	0.91	0.90-0.93	2607	8576	0.303988	2480	7597	0.326445	0.99	0.97-1.01	3672	8576	0.428172	3374	7597	0.444123	0.88	0.82-0.95	680	8576	0.079291	894	7597	0.117678	0.75	0.64-0.88
	3~4	2510	8576	0.292677	3017	7597	0.39713	0.74	0.71-0.77	726	8576	0.0846549	939	7597	0.123601	0.86	0.75-0.98	1690	8576	0.197062	1843	7597	0.242596	0.64	0.53-0.79	94	8576	0.0109608	235	7597	0.0309333	0.4	0.28-0.57
Constituional toxicity	All	4004	8576	0.466884	3840	7597	0.505463	0.91	0.79-1.05	1547	8576	0.180387	1485	7597	0.195472	0.96	0.85-1.09	2168	8576	0.252799	1839	7597	0.242069	0.85	0.76-0.96	289	8576	0.0336987	516	7597	0.0679215	0.57	0.38-0.86
	3~4	234	8576	0.0272854	308	7597	0.0405423	0.65	0.51-0.82	31	8576	0.00361474	76	7597	0.0100039	0.5	0.33-0.75	194	8576	0.0226213	215	7597	0.0283006	0.62	0.45-0.85	9	8576	0.00104944	17	7597	0.00223773	0.52	0.17-1.58
Fatigue	All	2156	8576	0.251399	2032	7597	0.267474	0.94	0.89-0.99	950	8576	0.110774	808	7597	0.106358	1.08	0.97-1.21	1051	8576	0.122551	969	7597	0.12755	0.8	0.67-0.96	155	8576	0.0180737	255	7597	0.0335659	0.63	0.43-0.92
	3~4	140	8576	0.0163246	172	7597	0.0226405	0.72	0.58-0.90	20	8576	0.00233209	40	7597	0.00526524	0.54	0.26-1.10	111	8576	0.0129431	118	7597	0.0155324	0.59	0.35-1.00	9	8576	0.00104944	14	7597	0.00184283	0.69	0.17-2.69
Asthenia	All	934	8576	0.108909	956	7597	0.125839	0.87	0.80-0.94	366	8576	0.0426772	315	7597	0.0414637	1.14	1.00-1.29	495	8576	0.0577192	522	7597	0.0687113	0.71	0.58-0.87	73	8576	0.00851213	119	7597	0.0156641	0.59	0.43-0.82
	3~4	74	8576	0.00862873	91	7597	0.0119784	0.72	0.53-0.98	9	8576	0.00104944	15	7597	0.00197446	0.66	0.28-1.56	65	8576	0.00757929	76	7597	0.0100039	0.68	0.32-1.04	0	8576	0	0	7597	0	0	0-0
Pyrexia	All	429	8576	0.0500233	322	7597	0.0423852	1.18	1.02-1.36	85	8576	0.00991138	134	7597	0.0176385	0.64	0.33-1.23	287	8576	0.0334655	150	7597	0.0197446	1.08	0.81-1.46	57	8576	0.00664646	38	7597	0.00500197	1.44	0.74-2.81
	3~4	7	8576	0.000816231	18	7597	0.00236936	0.34	0.11-0.81	0	8576	0	6	7597	0.000789785	0.29	0.07-1.20	7	8576	0.000816231	12	7597	0.00157957	0.48	0.18-1.17	0	8576	0	0	7597	0	0	0-0
Headache	All	288	8576	0.0335821	248	7597	0.0326445	1.03	0.87-1.22	130	8576	0.0151586	177	7597	0.0232987	0.73	0.59-0.91	158	8576	0.0184235	71	7597	0.00934579	1.29	0.97-1.71	0	8576	0	0	7597	0	0	0-0
	3~4	5	8576	0.000583022	15	7597	0.00197446	0.3	0.11-0.81	1	8576	0.000116604	10	7597	0.00131631	0.22	0.06-0.89	4	8576	0.000466418	5	7597	0.000658155	0.56	0.15-2.06	0	8576	0	0	7597	0	0	0-0
Peripheral Edema	All	195	8576	0.0227379	282	7597	0.0371199	0.61	0.51-0.73	16	8576	0.00186567	51	7597	0.00671318	0.16	0.02-1.20	175	8576	0.0204058	127	7597	0.0167171	1.01	0.60-1.68	4	8576	0.000466418	104	7597	0.0136896	0.05	0.02-0.12
	3~4	7	8576	0.000816231	12	7597	0.00157957	0.52	0.20-1.31	1	8576	0.000116604	5	7597	0.000658155	0.31	0.07-1.49	6	8576	0.000699627	4	7597	0.000526524	1.26	0.37-4.25	0	8576	0	3	7597	0.000394893	0.12	0.01-2.29
Electrolyteimbalance	All	2	8576	0.000233209	0	7597	0	4.43	0.21-92.24	0	8576	0	0	7597	0	0	0-0	2	8576	0.000233209	0	7597	0	2.46	0.12-50.99	0	8576	0	0	7597	0	0	0-0
	3~4	1	8576	0.000116604	0	7597	0	2.66	0.11-65.23	0	8576	0	0	7597	0	0	0-0	1	8576	0.000116604	0	7597	0	1.48	0.06-36.14	0	8576	0	0	7597	0	0	0-0
Respiratory Toxicity	All	1352	8576	0.157649	726	7597	0.095564	1.79	1.35-2.37	196	8576	0.0228545	117	7597	0.0154008	1.52	1.15-2.01	1125	8576	0.13118	590	7597	0.0776622	1.32	1.08-1.61	1352	8576	0.157649	726	7597	0.095564	1.39	1.18-1.64
	3~4	156	8576	0.0181903	70	7597	0.00921416	1.97	1.49-2.61	17	8576	0.00198228	9	7597	0.00118468	1.67	0.74-3.77	137	8576	0.0159748	61	7597	0.00802949	1.51	1.04-2.19	2	8576	0.000233209	0	7597	0	4.79	0.23-99.38
Cough	All	550	8576	0.0641325	296	7597	0.0389627	1.65	1.43-1.89	58	8576	0.00676306	32	7597	0.00421219	1.68	0.84-3.39	494	8576	0.0576026	264	7597	0.0347506	1.1	0.83-1.46	0	8576	0	0	7597	0	0	0-0
	3~4	12	8576	0.00139925	4	7597	0.000526524	2.66	0.86-8.24	4	8576	0.000466418	0	7597	0	5	0.59-42.67	8	8576	0.000932836	4	7597	0.000526524	1.23	0.37-4.05	0	8576	0	0	7597	0	0	0-0
Dyspnea	All	554	8576	0.0645989	345	7597	0.0454127	1.42	1.25-1.62	90	8576	0.0104944	55	7597	0.0072397	1.6	1.15-2.23	446	8576	0.0520056	271	7597	0.035672	1.01	0.83-1.22	18	8576	0.00209888	19	7597	0.00250099	0.91	0.49-1.72
	3~4	76	8576	0.00886194	34	7597	0.00447545	1.98	1.32-2.96	5	8576	0.000583022	1	7597	0.000131631	2.26	0.57-9.02	71	8576	0.00827892	33	7597	0.00434382	1.27	0.64-2.51	0	8576	0	0	7597	0	0	0-0
Pneumonitis	All	248	8576	0.0289179	85	7597	0.0111886	2.58	2.02-3.30	50	8576	0.00583022	30	7597	0.00394893	1.52	0.74-3.13	185	8576	0.0215718	55	7597	0.0072397	2.48	1.56-3.93	13	8576	0.00151586	0	7597	0	13.02	1.71-98.93
	3~4	68	8576	0.0079291	32	7597	0.00421219	1.88	1.24-2.86	8	8576	0.000932836	8	7597	0.00105305	0.99	0.31-3.11	58	8576	0.00676306	24	7597	0.00315914	2.03	1.23-3.35	2	8576	0.000233209	0	7597	0	4.79	0.23-99.38
Cutaneous Toxicity	All	2823	8576	0.329174	2592	7597	0.341187	1.25	0.75-2.11	1348	8576	0.157183	1287	7597	0.169409	1.41	1.09-1.81	1297	8576	0.151236	916	7597	0.120574	1.52	1.19-1.93	178	8576	0.0207556	389	7597	0.0512044	0.39	0.09-1.75
	3~4	46	8576	0.00536381	64	7597	0.00842438	0.59	0.23-1.53	18	8576	0.00209888	42	7597	0.0055285	0.47	0.27-0.81	27	8576	0.00314832	19	7597	0.00250099	0.99	0.54-1.80	1	8576	0.000116604	3	7597	0.000394893	0.45	0.01-14.61
Pruritus	All	978	8576	0.114039	723	7597	0.0951691	1.2	1.09-1.31	594	8576	0.0692631	629	7597	0.0827958	1.37	0.88-2.14	272	8576	0.0317164	69	7597	0.00908253	3.33	2.20-5.03	112	8576	0.0130597	25	7597	0.00329077	4.07	2.32-7.14
	3~4	4	8576	0.000466418	10	7597	0.00131631	0.35	0.11-1.13	3	8576	0.000349813	9	7597	0.00118468	0.48	0.14-1.62	1	8576	0.000116604	1	7597	0.000131631	0.74	0.08-7.10	0	8576	0	0	7597	0	0	0-0
Rash	All	1050	8576	0.122435	716	7597	0.0942477	1.3	1.19-1.42	533	8576	0.0621502	490	7597	0.0644991	1.27	0.95-1.69	453	8576	0.0528218	190	7597	0.0250099	1.93	1.60-2.34	64	8576	0.00746269	36	7597	0.00473871	1.57	0.75-3.31
	3~4	35	8576	0.00408116	39	7597	0.00513361	0.79	0.50-1.25	12	8576	0.00139925	32	7597	0.00421219	0.37	0.19-0.73	23	8576	0.0026819	7	7597	0.000921416	1.77	0.82-3.83	0	8576	0	0	7597	0	0	0-0
Alopecia	All	557	8576	0.0649487	1062	7597	0.139792	0.46	0.42-0.51	0	8576	0	0	7597	0	0	0-0	0	8576	0	0	7597	0	0	0-0	0	8576	0	0	7597	0	0	0-0
	3~4	1	8576	0.000116604	13	7597	0.0017112	0.07	0.01-0.52	0	8576	0	0	7597	0	0	0-0	0	8576	0	0	7597	0	0	0-0	0	8576	0	0	7597	0	0	0-0
Vitiligo	All	197	8576	0.0229711	73	7597	0.00960906	2.39	1.83-3.12	197	8576	0.0229711	73	7597	0.00960906	2.69	1.54-4.68	0	8576	0	0	7597	0	0	0-0	0	8576	0	0	7597	0	0	0-0
	3~4	3	8576	0.000349813	0	7597	0	6.2	0.32-120.03	3	8576	0.000349813	0	7597	0	3.1	0.49-19.66	0	8576	0	0	7597	0	0	0-0	0	8576	0	0	7597	0	0	0-0
Dermatitis	All	41	8576	0.00478078	18	7597	0.00236936	2.02	1.16-3.51	13	8576	0.00151586	2	7597	0.000263262	4.03	1.03-15.68	27	8576	0.00314832	15	7597	0.00197446	0.97	0.52-1.79	1	8576	0.000116604	1	7597	0.000131631	0.94	0.06-14.94
	3~4	3	8576	0.000349813	2	7597	0.000263262	1.33	0.22-7.95	0	8576	0	0	7597	0	0	0-0	2	8576	0.000233209	2	7597	0.000263262	0.84	0.17-4.13	1	8576	0.000116604	0	7597	0	2.81	0.11-68.61
Gastrointestinal Toxicity	All	5068	8576	0.590951	6173	7597	0.812558	0.7	0.63-0.79	1346	8576	0.15695	1975	7597	0.259971	0.61	0.53-0.71	3351	8576	0.390742	3354	7597	0.44149	0.74	0.64-0.85	371	8576	0.0432603	844	7597	0.111096	0.43	0.34-0.55
	3~4	458	8576	0.0534049	508	7597	0.0668685	0.78	0.46-1.32	91	8576	0.010611	281	7597	0.0369883	0.34	0.24-0.49	362	8576	0.0422108	221	7597	0.0290904	0.89	0.65-1.23	5	8576	0.000583022	6	7597	0.000789785	0.67	0.19-2.41
Nausea	All	1407	8576	0.164062	1926	7597	0.253521	0.65	0.61-0.69	373	8576	0.0434935	546	7597	0.0718705	0.6	0.42-0.85	940	8576	0.109608	1146	7597	0.150849	0.58	0.42-0.80	94	8576	0.0109608	234	7597	0.0308016	0.39	0.31-0.49
	3~4	165	8576	0.0192397	72	7597	0.00947743	2.03	1.54-2.67	4	8576	0.000466418	17	7597	0.00223773	0.26	0.10-0.67	160	8576	0.0186567	53	7597	0.00697644	0.7	0.26-1.92	1	8576	0.000116604	2	7597	0.000263262	0.41	0.04-4.49
Vomiting	All	569	8576	0.0663479	714	7597	0.0939845	0.71	0.64-0.78	112	8576	0.0130597	200	7597	0.0263262	0.47	0.31-0.73	428	8576	0.0499067	422	7597	0.0555482	0.67	0.44-1.00	29	8576	0.00338153	92	7597	0.01211	0.31	0.20-0.49
	3~4	46	8576	0.00536381	58	7597	0.00763459	0.7	0.48-1.03	7	8576	0.000816231	14	7597	0.00184283	0.41	0.16-1.07	39	8576	0.00454757	44	7597	0.00579176	0.69	0.34-1.40	0	8576	0	0	7597	0	0	0-0
Decreased Appetite	All	1019	8576	0.11882	1142	7597	0.150322	0.79	0.73-0.86	180	8576	0.0209888	228	7597	0.0300118	0.71	0.58-0.88	732	8576	0.0853545	744	7597	0.0979334	0.75	0.59-0.97	107	8576	0.0124767	170	7597	0.0223773	0.6	0.48-0.76
	3~4	41	8576	0.00478078	47	7597	0.00618665	0.77	0.51-1.17	1	8576	0.000116604	3	7597	0.000394893	0.55	0.11-2.73	38	8576	0.00443097	44	7597	0.00579176	0.64	0.30-1.36	2	8576	0.000233209	0	7597	0	4.29	0.21-88.82
Diarrhea	All	1452	8576	0.16931	1528	7597	0.201132	0.84	0.79-0.90	547	8576	0.0637826	738	7597	0.0971436	0.77	0.62-0.95	808	8576	0.0942164	643	7597	0.0846387	0.85	0.65-1.12	97	8576	0.0113106	147	7597	0.0193497	0.63	0.48-0.83
	3~4	138	8576	0.0160914	183	7597	0.0240885	0.67	0.54-0.83	48	8576	0.00559701	118	7597	0.0155324	0.42	0.26-0.69	89	8576	0.0103778	64	7597	0.00842438	1	0.58-1.72	1	8576	0.000116604	1	7597	0.000131631	0.86	0.05-13.62
Constipation	All	501	8576	0.0584188	667	7597	0.0877978	0.67	0.60-0.74	72	8576	0.00839552	88	7597	0.0115835	0.67	0.40-1.12	393	8576	0.0458256	382	7597	0.050283	0.7	0.47-1.04	36	8576	0.00419776	197	7597	0.0259313	0.18	0.13-0.25
	3~4	8	8576	0.000932836	9	7597	0.00118468	0.79	0.30-2.04	0	8576	0	1	7597	0.000131631	0.11	0.00-2.78	8	8576	0.000932836	8	7597	0.00105305	0.85	0.30-2.38	0	8576	0	0	7597	0	0	0-0
Colitis	All	120	8576	0.0139925	196	7597	0.0257997	0.54	0.43-0.68	62	8576	0.00722948	175	7597	0.0230354	0.46	0.20-1.06	50	8576	0.00583022	17	7597	0.00223773	2.61	1.00-6.79	8	8576	0.000932836	4	7597	0.000526524	2.09	0.13-32.33
	3~4	60	8576	0.00699627	139	7597	0.0182967	0.38	0.28-0.52	31	8576	0.00361474	128	7597	0.0168488	0.31	0.11-0.84	28	8576	0.00326493	8	7597	0.00105305	2.16	1.06-4.41	1	8576	0.000116604	3	7597	0.000394893	0.31	0.03-3.00
Hepatotoxicity	All	586	8576	0.0683302	466	7597	0.06134	1.14	0.93-1.39	240	8576	0.0279851	288	7597	0.0379097	0.88	0.70-1.11	342	8576	0.0398787	178	7597	0.0234303	1.44	1.21-1.72	4	8576	0.000466418	0	7597	0	8.45	0.46-156.24
	3~4	135	8576	0.0157416	123	7597	0.0161906	0.92	0.45-1.86	65	8576	0.00757929	90	7597	0.0118468	0.85	0.53-1.36	70	8576	0.00816231	33	7597	0.00434382	1.41	0.87-2.30	0	8576	0	0	7597	0	0	0-0
Increase in ALT	All	218	8576	0.0254198	186	7597	0.0244833	1.04	0.86-1.26	75	8576	0.00874534	114	7597	0.0150059	0.74	0.48-1.13	143	8576	0.0166744	72	7597	0.00947743	1.38	1.04-1.81	0	8576	0	0	7597	0	0	0-0
	3~4	43	8576	0.00501399	57	7597	0.00750296	0.67	0.45-0.99	20	8576	0.00233209	44	7597	0.00579176	0.54	0.27-1.09	23	8576	0.0026819	13	7597	0.0017112	1.11	0.49-2.51	0	8576	0	0	7597	0	0	0-0
Increase in AST	All	167	8576	0.0194729	153	7597	0.0201395	0.97	0.78-1.20	74	8576	0.00862873	105	7597	0.0138212	0.8	0.51-1.25	93	8576	0.0108442	48	7597	0.00631828	1.5	1.07-2.12	0	8576	0	0	7597	0	0	0-0
	3~4	32	8576	0.00373134	38	7597	0.00500197	0.75	0.47-1.19	13	8576	0.00151586	28	7597	0.00368567	0.68	0.23-2.02	19	8576	0.00221549	10	7597	0.00131631	1.41	0.62-3.22	0	8576	0	0	7597	0	0	0-0
Increase in BIU	All	15	8576	0.00174907	7	7597	0.000921416	1.9	0.77-4.65	11	8576	0.00128265	5	7597	0.000658155	2.06	0.75-5.67	4	8576	0.000466418	2	7597	0.000263262	1.05	0.24-4.52	0	8576	0	0	7597	0	0	0-0
	3~4	0	8576	0	3	7597	0.000394893	0.13	0.01-2.45	0	8576	0	2	7597	0.000263262	0.33	0.03-3.21	0	8576	0	1	7597	0.000131631	0.16	0.01-4.02	0	8576	0	0	7597	0	0	0-0
Hepatitis	All	186	8576	0.0216884	120	7597	0.0157957	1.37	1.09-1.72	80	8576	0.00932836	64	7597	0.00842438	1.05	0.74-1.49	102	8576	0.0118937	56	7597	0.00737133	1.53	1.03-2.29	4	8576	0.000466418	0	7597	0	8.45	0.46-156.24
	3~4	60	8576	0.00699627	25	7597	0.00329077	2.13	1.33-3.39	32	8576	0.00373134	16	7597	0.00210609	1.66	0.90-3.08	28	8576	0.00326493	9	7597	0.00118468	2.2	0.89-5.41	0	8576	0	0	7597	0	0	0-0
Hematologic Toxicity	All	2223	8576	0.259212	3165	7597	0.416612	0.66	0.51-0.85	73	8576	0.00851213	300	7597	0.0394893	0.24	0.13-0.44	2100	8576	0.244869	2518	7597	0.331447	0.42	0.33-0.54	50	8576	0.00583022	347	7597	0.0456759	0.11	0.05-0.24
	3~4	807	8576	0.0940998	1358	7597	0.178755	0.57	0.37-0.86	6	8576	0.000699627	107	7597	0.0140845	0.12	0.06-0.22	790	8576	0.0921175	1165	7597	0.15335	0.42	0.30-0.58	11	8576	0.00128265	86	7597	0.0113203	0.1	0.03-0.38
Leukopenia	All	105	8576	0.0122435	209	7597	0.0275109	0.45	0.35-0.56	4	8576	0.000466418	42	7597	0.0055285	0.09	0.03-0.25	100	8576	0.0116604	148	7597	0.0194814	0.3	0.12-0.74	1	8576	0.000116604	19	7597	0.00250099	0.06	0.01-0.37
	3~4	54	8576	0.00629664	114	7597	0.0150059	0.42	0.30-0.58	0	8576	0	18	7597	0.00236936	0.09	0.02-0.37	53	8576	0.00618004	83	7597	0.0109254	0.07	0.01-0.55	1	8576	0.000116604	13	7597	0.0017112	0.07	0.01-0.55
Neutropenia	All	554	8576	0.0645989	973	7597	0.128077	0.5	0.46-0.56	6	8576	0.000699627	73	7597	0.00960906	0.17	0.03-1.11	543	8576	0.0633162	759	7597	0.0999079	0.19	0.09-0.40	5	8576	0.000583022	141	7597	0.01856	0.04	0.01-0.09
	3~4	208	8576	0.0242537	588	7597	0.077399	0.31	0.27-0.37	1	8576	0.000116604	36	7597	0.00473871	0.08	0.02-0.34	206	8576	0.0240205	515	7597	0.0677899	0.13	0.05-0.33	1	8576	0.000116604	37	7597	0.00487034	0.04	0.01-0.20
Thrombocytopenia	All	291	8576	0.0339319	292	7597	0.0384362	0.88	0.75-1.04	8	8576	0.000932836	52	7597	0.00684481	0.13	0.02-0.97	283	8576	0.0329991	240	7597	0.0315914	0.79	0.50-1.27	0	8576	0	0	7597	0	0	0-0
	3~4	96	8576	0.011194	120	7597	0.0157957	0.71	0.54-0.93	1	8576	0.000116604	20	7597	0.00263262	0.16	0.03-0.95	95	8576	0.0110774	100	7597	0.0131631	0.74	0.40-1.34	0	8576	0	0	7597	0	0	0-0
Anemia	All	985	8576	0.114855	1445	7597	0.190207	0.6	0.56-0.65	46	8576	0.00536381	103	7597	0.013558	0.52	0.20-1.32	895	8576	0.104361	1155	7597	0.152034	0.35	0.23-0.53	44	8576	0.0051306	187	7597	0.024615	0.23	0.13-0.41
	3~4	354	8576	0.041278	441	7597	0.0580492	0.71	0.62-0.82	2	8576	0.000233209	24	7597	0.00315914	0.1	0.03-0.33	343	8576	0.0399953	381	7597	0.0501514	0.41	0.24-0.70	9	8576	0.00104944	36	7597	0.00473871	0.2	0.03-1.52
Thrombotic	All	288	8576	0.0335821	246	7597	0.0323812	1.04	0.88-1.23	9	8576	0.00104944	30	7597	0.00394893	0.35	0.03-4.36	279	8576	0.0325326	216	7597	0.0284323	0.98	0.62-1.53	0	8576	0	0	7597	0	0	0-0
	3~4	95	8576	0.0110774	95	7597	0.0125049	0.89	0.67-1.18	2	8576	0.000233209	9	7597	0.00118468	0.33	0.05-2.10	93	8576	0.0108442	86	7597	0.0113203	0.95	0.52-1.71	0	8576	0	0	7597	0	0	0-0
Neurotoxic Toxicity	All	844	8576	0.0984142	760	7597	0.100039	1	0.68-1.47	348	8576	0.0405784	265	7597	0.0348822	1.24	0.98-1.59	457	8576	0.0532882	390	7597	0.0513361	0.77	0.55-1.08	39	8576	0.00454757	105	7597	0.0138212	0.36	0.25-0.52
	3~4	34	8576	0.00396455	23	7597	0.00302751	1.31	0.76-2.23	11	8576	0.00128265	10	7597	0.00131631	0.91	0.40-2.06	23	8576	0.0026819	13	7597	0.0017112	1.15	0.56-2.34	0	8576	0	0	7597	0	0	0-0
Myasthenia Gravis	All	24	8576	0.00279851	14	7597	0.00184283	1.52	0.79-2.93	0	8576	0	0	7597	0	0	0-0	24	8576	0.00279851	14	7597	0.00184283	0.85	0.45-1.60	0	8576	0	0	7597	0	0	0-0
	3~4	3	8576	0.000349813	2	7597	0.000263262	1.33	0.22-7.95	0	8576	0	0	7597	0	0	0-0	3	8576	0.000349813	2	7597	0.000263262	0.8	0.15-4.21	0	8576	0	0	7597	0	0	0-0
Arthralgia	All	591	8576	0.0689132	465	7597	0.0612084	1.13	1.00-1.27	288	8576	0.0335821	213	7597	0.0280374	1.28	1.00-1.63	277	8576	0.0322994	195	7597	0.025668	0.95	0.65-1.37	26	8576	0.00303172	57	7597	0.00750296	0.44	0.28-0.69
	3~4	25	8576	0.00291511	14	7597	0.00184283	1.58	0.82-3.04	9	8576	0.00104944	7	7597	0.000921416	0.99	0.37-2.68	16	8576	0.00186567	7	7597	0.000921416	1.37	0.49-3.79	0	8576	0	0	7597	0	0	0-0
Myalgia	All	229	8576	0.0267024	281	7597	0.0369883	0.72	0.61-0.86	60	8576	0.00699627	52	7597	0.00684481	1.07	0.56-2.09	156	8576	0.0181903	181	7597	0.0238252	0.54	0.25-1.16	13	8576	0.00151586	48	7597	0.00631828	0.26	0.14-0.48
	3~4	6	8576	0.000699627	7	7597	0.000921416	0.76	0.26-2.26	2	8576	0.000233209	3	7597	0.000394893	0.78	0.19-3.24	4	8576	0.000466418	4	7597	0.000526524	1.04	0.25-4.36	0	8576	0	0	7597	0	0	0-0
Endocrine Toxicity	All	1158	8576	0.135028	349	7597	0.0459392	1.84	0.70-4.79	506	8576	0.0590019	259	7597	0.0340924	1.81	1.19-2.75	587	8576	0.0684468	87	7597	0.0114519	4.07	3.01-5.52	65	8576	0.00757929	3	7597	0.000394893	13.43	4.87-37.04
	3~4	50	8576	0.00583022	45	7597	0.00592339	1.39	0.53-3.64	21	8576	0.00244869	41	7597	0.00539687	0.56	0.30-1.02	27	8576	0.00314832	4	7597	0.000526524	2.15	1.14-4.07	2	8576	0.000233209	0	7597	0	4.73	0.23-98.02
Hypophyisitis	All	61	8576	0.00711287	96	7597	0.0126366	0.56	0.41-0.77	27	8576	0.00314832	91	7597	0.0119784	0.36	0.13-1.00	30	8576	0.00349813	5	7597	0.000658155	3.72	1.73-8.02	4	8576	0.000466418	0	7597	0	8.45	0.46-156.24
	3~4	17	8576	0.00198228	31	7597	0.00408056	0.49	0.27-0.88	10	8576	0.00116604	31	7597	0.00408056	0.32	0.12-0.80	5	8576	0.000583022	0	7597	0	2.55	0.81-10.66	2	8576	0.000233209	0	7597	0	4.73	0.23-98.02
Hypothyroidism	All	697	8576	0.0812733	134	7597	0.0176385	4.61	3.84-5.53	288	8576	0.0335821	92	7597	0.01211	3.12	2.02-4.82	360	8576	0.0419776	40	7597	0.00526524	6.65	4.01-11.03	49	8576	0.00571362	2	7597	0.000263262	15.74	4.39-56.47
	3~4	9	8576	0.00104944	2	7597	0.000263262	3.99	0.86-18.44	1	8576	0.000116604	2	7597	0.000263262	0.52	0.05-5.76	8	8576	0.000932836	0	7597	0	2.88	0.80-10.36	0	8576	0	0	7597	0	0	0-0
Hyperthyroidism	All	353	8576	0.0411614	81	7597	0.0106621	3.86	3.04-4.91	169	8576	0.0197062	51	7597	0.00671318	3.11	1.89-5.11	172	8576	0.020056	29	7597	0.0038173	3.69	2.49-5.46	12	8576	0.00139925	1	7597	0.000131631	11.27	1.47-86.06
	3~4	7	8576	0.000816231	3	7597	0.000394893	2.07	0.53-7.99	2	8576	0.000233209	2	7597	0.000263262	1.02	0.18-5.89	5	8576	0.000583022	1	7597	0.000131631	1.94	0.49-7.75	0	8576	0	0	7597	0	0	0-0
Adrenal Insufficiency	All	47	8576	0.00548041	38	7597	0.00500197	1.1	0.72-1.68	22	8576	0.0025653	25	7597	0.00329077	0.84	0.46-1.52	25	8576	0.00291511	13	7597	0.0017112	1.04	0.52-2.07	0	8576	0	0	7597	0	0	0-0
	3~4	17	8576	0.00198228	9	7597	0.00118468	1.67	0.75-3.75	8	8576	0.000932836	6	7597	0.000789785	1.26	0.44-3.63	9	8576	0.00104944	3	7597	0.000394893	1.68	0.56-4.99	0	8576	0	0	7597	0	0	0-0
Inflammatory Conditions of Cardiac and Skeletal Muscle (Myocarditis and Myositis)	All	11	8576	0.00128265	3	7597	0.000394893	3.25	0.91-11.64	1	8576	0.000116604	1	7597	0.000131631	0.99	0.06-15.72	10	8576	0.00116604	2	7597	0.000263262	2.31	0.68-7.75	0	8576	0	0	7597	0	0	0-0
	3~4	5	8576	0.000583022	1	7597	0.000131631	4.43	0.52-37.90	1	8576	0.000116604	0	7597	0	2.95	0.12-72.32	4	8576	0.000466418	1	7597	0.000131631	1.87	0.30-11.80	0	8576	0	0	7597	0	0	0-0
Urinary Toxicity (Nephritis)	All	32	8576	0.00373134	25	7597	0.00329077	1.13	0.67-1.91	14	8576	0.00163246	15	7597	0.00197446	0.91	0.39-2.09	18	8576	0.00209888	10	7597	0.00131631	1.34	0.62-2.92	0	8576	0	0	7597	0	0	0-0
	3~4	13	8576	0.00151586	5	7597	0.000658155	2.3	0.82-6.46	6	8576	0.000699627	1	7597	0.000131631	2.87	0.68-12.18	7	8576	0.000816231	4	7597	0.000526524	1.27	0.43-3.74	0	8576	0	0	7597	0	0	0-0
Treatment event leading to Discontinuation	All	1061	8576	0.123717	1190	7597	0.156641	0.79	0.73-0.85	282	8576	0.0328825	475	7597	0.0625247	0.68	0.45-1.03	695	8576	0.0810401	525	7597	0.0691062	0.92	0.69-1.24	84	8576	0.00979478	190	7597	0.0250099	0.42	0.22-0.83
	3~4	255	8576	0.0297341	384	7597	0.0505463	0.59	0.50-0.69	119	8576	0.0138759	293	7597	0.0385679	0.61	0.32-1.18	136	8576	0.0158582	91	7597	0.0119784	1.31	0.90-1.90	0	8576	0	0	7597	0	0	0-0
Stratification		——								Stratified by Drug in Treatment Arm
										Nivolumab								Pembrolizumab								PD-L1 Inhibitor
Toxicity / Statistics	Grading	-			-			—	—	Treatment, n (%)			Control, n (%)			RR	95% CI	Treatment, n (%)			Control, n (%)			RR	95% CI	Treatment, n (%)			Control, n (%)			RR	95% CI
		-	-	-	-	-	-			Event	Total	%	Event	Total	%			Event	Total	%	Event	Total	%			Event	Total	%	Event	Total	%
Any Toxicity	All	-	-	-	-	-	-	-	-	2517	8576	0.293493	2700	7597	0.355403	0.88	0.80-0.95	2341	8576	0.272971	2295	7597	0.302093	0.89	0.81-0.98	2101	8576	0.244986	1753	7597	0.230749	0.94	0.84-1.04
	3~4	-	-	-	-	-	-	-	-	673	8576	0.0784748	1304	7597	0.171647	0.57	0.39-0.81	922	8576	0.107509	987	7597	0.12992	0.7	0.54-0.90	915	8576	0.106693	726	7597	0.095564	0.83	0.64-1.08
Constituional toxicity	All	-	-	-	-	-	-	-	-	1321	8576	0.154035	1537	7597	0.202317	0.77	0.67-0.90	1465	8576	0.170826	1380	7597	0.181651	0.88	0.75-1.03	1218	8576	0.142024	923	7597	0.121495	0.94	0.79-1.13
	3~4	-	-	-	-	-	-	-	-	42	8576	0.00489739	123	7597	0.0161906	0.37	0.26-0.53	102	8576	0.0118937	106	7597	0.0139529	0.74	0.51-1.09	90	8576	0.0104944	79	7597	0.0103988	0.76	0.44-1.29
Fatigue	All	-	-	-	-	-	-	-	-	798	8576	0.0930504	816	7597	0.107411	0.86	0.69-1.07	766	8576	0.089319	757	7597	0.0996446	0.84	0.69-1.03	592	8576	0.0690299	459	7597	0.0604186	0.93	0.72-1.22
	3~4	-	-	-	-	-	-	-	-	28	8576	0.00326493	67	7597	0.00881927	0.41	0.23-0.70	56	8576	0.00652985	66	7597	0.00868764	0.67	0.35-1.25	56	8576	0.00652985	39	7597	0.00513361	0.9	0.40-2.01
Asthenia	All	-	-	-	-	-	-	-	-	218	8576	0.0254198	293	7597	0.0385679	0.73	0.52-1.02	418	8576	0.0487407	382	7597	0.050283	0.88	0.68-1.14	298	8576	0.0347481	281	7597	0.0369883	0.82	0.65-1.03
	3~4	-	-	-	-	-	-	-	-	7	8576	0.000816231	29	7597	0.0038173	0.32	0.14-0.70	39	8576	0.00454757	29	7597	0.0038173	0.93	0.53-1.64	28	8576	0.00326493	33	7597	0.00434382	0.68	0.23-1.97
Pyrexia	All	-	-	-	-	-	-	-	-	105	8576	0.0122435	158	7597	0.0207977	0.64	0.38-1.08	130	8576	0.0151586	76	7597	0.0100039	1.15	0.71-1.85	194	8576	0.0226213	88	7597	0.0115835	1.33	0.93-1.90
	3~4	-	-	-	-	-	-	-	-	1	8576	0.000116604	11	7597	0.00144794	0.26	0.09-0.75	3	8576	0.000349813	2	7597	0.000263262	1.11	0.21-5.88	3	8576	0.000349813	5	7597	0.000658155	0.59	0.06-5.53
Headache	All	-	-	-	-	-	-	-	-	153	8576	0.0178405	195	7597	0.025668	0.79	0.63-1.00	6	8576	0.000699627	9	7597	0.00118468	0.62	0.22-1.71	129	8576	0.015042	44	7597	0.00579176	1.44	1.04-1.99
	3~4	-	-	-	-	-	-	-	-	3	8576	0.000349813	13	7597	0.0017112	0.33	0.11-0.98	0	8576	0	0	7597	0	0	0-0	2	8576	0.000233209	2	7597	0.000263262	0.49	0.07-3.33
Peripheral Edema	All	-	-	-	-	-	-	-	-	47	8576	0.00548041	75	7597	0.00987232	0.48	0.20-1.17	145	8576	0.0169076	156	7597	0.0205344	0.38	0.14-1.06	3	8576	0.000349813	51	7597	0.00671318	0.07	0.02-0.19
	3~4	-	-	-	-	-	-	-	-	3	8576	0.000349813	3	7597	0.000394893	0.74	0.17-3.28	4	8576	0.000466418	9	7597	0.00118468	0.56	0.18-1.80	0	8576	0	0	7597	0	0	0-0
Electrolyteimbalance	All	-	-	-	-	-	-	-	-	0	8576	0	0	7597	0	0	0-0	0	8576	0	0	7597	0	0	0-0	2	8576	0.000233209	0	7597	0	2.46	0.12-50.99
	3~4	-	-	-	-	-	-	-	-	0	8576	0	0	7597	0	0	0-0	0	8576	0	0	7597	0	0	0-0	1	8576	0.000116604	0	7597	0	1.48	0.06-36.14
Respiratory Toxicity	All	-	-	-	-	-	-	-	-	305	8576	0.0355644	225	7597	0.029617	1.27	1.02-1.58	412	8576	0.048041	249	7597	0.0327761	1.73	1.20-2.49	635	8576	0.0740438	252	7597	0.033171	1.32	1.02-1.72
	3~4	-	-	-	-	-	-	-	-	50	8576	0.00583022	20	7597	0.00263262	1.94	1.16-3.24	59	8576	0.00687966	29	7597	0.0038173	1.29	0.83-2.01	47	8576	0.00548041	21	7597	0.00276425	1.17	0.51-2.72
Cough	All	-	-	-	-	-	-	-	-	120	8576	0.0139925	94	7597	0.0123733	1.2	0.94-1.53	136	8576	0.0158582	104	7597	0.0136896	0.87	0.51-1.50	294	8576	0.0342817	98	7597	0.0128998	1.47	1.20-1.79
	3~4	-	-	-	-	-	-	-	-	5	8576	0.000583022	0	7597	0	4.23	0.71-25.08	2	8576	0.000233209	3	7597	0.000394893	0.65	0.11-3.84	5	8576	0.000583022	1	7597	0.000131631	1.85	0.29-11.88
Dyspnea	All	-	-	-	-	-	-	-	-	126	8576	0.0146922	101	7597	0.0132947	1.16	0.87-1.53	170	8576	0.0198228	121	7597	0.0159273	1.18	0.77-1.81	258	8576	0.030084	123	7597	0.0161906	1.1	0.85-1.42
	3~4	-	-	-	-	-	-	-	-	26	8576	0.00303172	11	7597	0.00144794	1.64	0.83-3.26	21	8576	0.00244869	15	7597	0.00197446	0.81	0.43-1.53	29	8576	0.00338153	8	7597	0.00105305	1.72	0.16-18.10
Pneumonitis	All	-	-	-	-	-	-	-	-	59	8576	0.00687966	30	7597	0.00394893	1.84	0.93-3.64	106	8576	0.0123601	24	7597	0.00315914	3.22	2.08-4.96	83	8576	0.00967817	31	7597	0.00408056	1.44	0.54-3.88
	3~4	-	-	-	-	-	-	-	-	19	8576	0.00221549	9	7597	0.00118468	2.11	0.89-4.99	36	8576	0.00419776	11	7597	0.00144794	2.32	1.20-4.48	13	8576	0.00151586	12	7597	0.00157957	0.79	0.22-2.76
Cutaneous Toxicity	All	-	-	-	-	-	-	-	-	1111	8576	0.129548	1177	7597	0.15493	1.31	1.00-1.72	944	8576	0.110075	871	7597	0.114651	1.41	0.96-2.02	768	8576	0.0895522	544	7597	0.0716072	1.49	1.11-1.99
	3~4	-	-	-	-	-	-	-	-	24	8576	0.00279851	47	7597	0.00618665	0.53	0.32-0.88	13	8576	0.00151586	16	7597	0.00210609	0.72	0.34-1.51	9	8576	0.00104944	1	7597	0.000131631	1.79	0.50-6.44
Pruritus	All	-	-	-	-	-	-	-	-	474	8576	0.0552705	517	7597	0.0680532	1.73	1.07-2.81	333	8576	0.0388293	166	7597	0.0218507	2.95	1.44-6.01	171	8576	0.0199394	40	7597	0.00526524	2.73	1.95-3.82
	3~4	-	-	-	-	-	-	-	-	3	8576	0.000349813	9	7597	0.00118468	0.5	0.15-1.68	0	8576	0	1	7597	0.000131631	0.27	0.01-6.57	1	8576	0.000116604	0	7597	0	1.57	0.06-38.41
Rash	All	-	-	-	-	-	-	-	-	492	8576	0.0573694	448	7597	0.0589706	1.36	0.99-1.88	389	8576	0.0453591	198	7597	0.0260629	1.8	1.40-2.31	169	8576	0.0197062	70	7597	0.00921416	1.74	1.17-2.58
	3~4	-	-	-	-	-	-	-	-	17	8576	0.00198228	34	7597	0.00447545	0.51	0.25-1.04	11	8576	0.00128265	5	7597	0.000658155	1.44	0.52-3.98	7	8576	0.000816231	0	7597	0	3.32	0.56-19.69
Alopecia	All	-	-	-	-	-	-	-	-	0	8576	0	0	7597	0	0	0-0	0	8576	0	0	7597	0	0	0-0	0	8576	0	0	7597	0	0	0-0
	3~4	-	-	-	-	-	-	-	-	0	8576	0	0	7597	0	0	0-0	0	8576	0	0	7597	0	0	0-0	0	8576	0	0	7597	0	0	0-0
Vitiligo	All	-	-	-	-	-	-	-	-	119	8576	0.0138759	45	7597	0.00592339	2.37	1.35-4.18	78	8576	0.00909515	28	7597	0.00368567	2.87	0.87-9.41	0	8576	0	0	7597	0	0	0-0
	3~4	-	-	-	-	-	-	-	-	3	8576	0.000349813	0	7597	0	3.1	0.49-19.66	0	8576	0	0	7597	0	0	0-0	0	8576	0	0	7597	0	0	0-0
Dermatitis	All	-	-	-	-	-	-	-	-	14	8576	0.00163246	4	7597	0.000526524	1.79	0.35-9.22	2	8576	0.000233209	2	7597	0.000263262	0.99	0.14-6.98	25	8576	0.00291511	12	7597	0.00157957	1.03	0.53-1.99
	3~4	-	-	-	-	-	-	-	-	1	8576	0.000116604	0	7597	0	2.8	0.11-68.49	1	8576	0.000116604	1	7597	0.000131631	0.99	0.10-9.48	1	8576	0.000116604	1	7597	0.000131631	0.7	0.04-12.14
Gastrointestinal Toxicity	All	-	-	-	-	-	-	-	-	1373	8576	0.160098	2667	7597	0.35106	0.49	0.42-0.57	1918	8576	0.223647	1945	7597	0.256022	0.74	0.63-0.86	1777	8576	0.207206	1561	7597	0.205476	0.84	0.69-1.03
	3~4	-	-	-	-	-	-	-	-	75	8576	0.00874534	306	7597	0.0402791	0.28	0.21-0.37	148	8576	0.0172575	128	7597	0.0168488	0.92	0.66-1.28	235	8576	0.0274021	74	7597	0.00974069	1.43	0.81-2.53
Nausea	All	-	-	-	-	-	-	-	-	368	8576	0.0429104	821	7597	0.108069	0.44	0.31-0.62	576	8576	0.0671642	625	7597	0.0822693	0.63	0.43-0.91	463	8576	0.0539879	480	7597	0.0631828	0.68	0.45-1.01
	3~4	-	-	-	-	-	-	-	-	5	8576	0.000583022	29	7597	0.0038173	0.22	0.09-0.52	24	8576	0.00279851	26	7597	0.0034224	0.72	0.40-1.30	136	8576	0.0158582	17	7597	0.00223773	1.56	0.24-10.24
Vomiting	All	-	-	-	-	-	-	-	-	138	8576	0.0160914	312	7597	0.0410688	0.43	0.28-0.66	201	8576	0.0234375	212	7597	0.0279058	0.58	0.35-0.97	230	8576	0.026819	190	7597	0.0250099	0.78	0.42-1.46
	3~4	-	-	-	-	-	-	-	-	6	8576	0.000699627	25	7597	0.00329077	0.32	0.13-0.80	19	8576	0.00221549	20	7597	0.00263262	0.54	0.19-1.59	21	8576	0.00244869	13	7597	0.0017112	1.18	0.58-2.39
Decreased Appetite	All	-	-	-	-	-	-	-	-	248	8576	0.0289179	414	7597	0.0544952	0.6	0.47-0.78	341	8576	0.0397621	403	7597	0.0530473	0.67	0.55-0.82	430	8576	0.0501399	325	7597	0.04278	0.98	0.70-1.38
	3~4	-	-	-	-	-	-	-	-	2	8576	0.000233209	17	7597	0.00223773	0.25	0.09-0.74	16	8576	0.00186567	13	7597	0.0017112	1.01	0.38-2.69	23	8576	0.0026819	17	7597	0.00223773	0.95	0.25-3.59
Diarrhea	All	-	-	-	-	-	-	-	-	498	8576	0.058069	760	7597	0.100039	0.66	0.53-0.80	485	8576	0.0565532	440	7597	0.0579176	0.92	0.67-1.25	469	8576	0.0546875	328	7597	0.0431749	0.9	0.65-1.24
	3~4	-	-	-	-	-	-	-	-	43	8576	0.00501399	118	7597	0.0155324	0.36	0.23-0.56	52	8576	0.00606343	40	7597	0.00526524	1.09	0.61-1.96	43	8576	0.00501399	25	7597	0.00329077	1.2	0.40-3.59
Constipation	All	-	-	-	-	-	-	-	-	78	8576	0.00909515	199	7597	0.0261946	0.38	0.19-0.78	253	8576	0.0295009	233	7597	0.03067	0.68	0.42-1.11	170	8576	0.0198228	235	7597	0.0309333	0.74	0.26-2.10
	3~4	-	-	-	-	-	-	-	-	0	8576	0	5	7597	0.000658155	0.18	0.03-1.04	6	8576	0.000699627	4	7597	0.000526524	1.07	0.27-4.23	2	8576	0.000233209	0	7597	0	2.1	0.22-20.07
Colitis	All	-	-	-	-	-	-	-	-	43	8576	0.00501399	161	7597	0.0211926	0.32	0.17-0.60	62	8576	0.00722948	32	7597	0.00421219	2.57	0.86-7.61	15	8576	0.00174907	3	7597	0.000394893	3.58	1.12-11.45
	3~4	-	-	-	-	-	-	-	-	19	8576	0.00221549	112	7597	0.0147427	0.29	0.12-0.70	31	8576	0.00361474	25	7597	0.00329077	1.63	0.50-5.33	10	8576	0.00116604	2	7597	0.000263262	3.03	0.83-11.06
Hepatotoxicity	All	-	-	-	-	-	-	-	-	358	8576	0.0417444	354	7597	0.0465973	1.05	0.85-1.30	120	8576	0.0139925	55	7597	0.0072397	1.46	1.02-2.08	108	8576	0.0125933	57	7597	0.00750296	1.31	0.92-1.86
	3~4	-	-	-	-	-	-	-	-	84	8576	0.00979478	99	7597	0.0130315	0.97	0.63-1.48	24	8576	0.00279851	13	7597	0.0017112	1.25	0.50-3.14	27	8576	0.00314832	11	7597	0.00144794	1.4	0.58-3.37
Increase in ALT	All	-	-	-	-	-	-	-	-	109	8576	0.0127099	125	7597	0.0164539	1.05	0.65-1.68	65	8576	0.00757929	34	7597	0.00447545	1.1	0.57-2.13	44	8576	0.0051306	27	7597	0.00355403	1.11	0.67-1.84
	3~4	-	-	-	-	-	-	-	-	29	8576	0.00338153	46	7597	0.00605502	0.78	0.37-1.68	4	8576	0.000466418	6	7597	0.000789785	0.48	0.14-1.71	10	8576	0.00116604	5	7597	0.000658155	1.36	0.27-6.87
Increase in AST	All	-	-	-	-	-	-	-	-	100	8576	0.0116604	118	7597	0.0155324	0.98	0.62-1.54	30	8576	0.00349813	17	7597	0.00223773	1.4	0.78-2.52	37	8576	0.00431437	18	7597	0.00236936	1.44	0.61-3.41
	3~4	-	-	-	-	-	-	-	-	20	8576	0.00233209	29	7597	0.0038173	0.98	0.36-2.68	2	8576	0.000233209	5	7597	0.000658155	0.42	0.09-1.96	10	8576	0.00116604	4	7597	0.000526524	1.55	0.41-5.78
Increase in BIU	All	-	-	-	-	-	-	-	-	12	8576	0.00139925	6	7597	0.000789785	1.71	0.68-4.31	1	8576	0.000116604	0	7597	0	2.77	0.11-67.77	2	8576	0.000233209	1	7597	0.000131631	0.98	0.09-10.76
	3~4	-	-	-	-	-	-	-	-	0	8576	0	2	7597	0.000263262	0.23	0.03-3.21	0	8576	0	0	7597	0	0	0-0	0	8576	0	1	7597	0.000131631	0.16	0.01-4.02
Hepatitis	All	-	-	-	-	-	-	-	-	137	8576	0.0159748	105	7597	0.0138212	1.15	0.90-1.48	24	8576	0.00279851	4	7597	0.000526524	3.62	1.37-9.54	25	8576	0.00291511	11	7597	0.00144794	1.81	0.49-6.65
	3~4	-	-	-	-	-	-	-	-	35	8576	0.00408116	22	7597	0.00289588	1.45	0.83-2.52	18	8576	0.00209888	2	7597	0.000263262	5.8	1.70-19.76	7	8576	0.000816231	1	7597	0.000131631	2.35	0.20-27.92
Hematologic Toxicity	All	-	-	-	-	-	-	-	-	93	8576	0.0108442	952	7597	0.125313	0.12	0.07-0.20	955	8576	0.111357	1200	7597	0.157957	0.3	0.21-0.44	1175	8576	0.13701	1013	7597	0.133342	0.8	0.62-1.02
	3~4	-	-	-	-	-	-	-	-	15	8576	0.00174907	480	7597	0.0631828	0.07	0.04-0.13	244	8576	0.0284515	476	7597	0.0626563	0.27	0.17-0.42	548	8576	0.0638993	402	7597	0.0529156	1.11	0.88-1.40
Leukopenia	All	-	-	-	-	-	-	-	-	4	8576	0.000466418	67	7597	0.00881927	0.08	0.03--0.21	21	8576	0.00244869	84	7597	0.011057	0.14	0.03-0.72	80	8576	0.00932836	58	7597	0.00763459	0.85	0.31-2.34
	3~4	-	-	-	-	-	-	-	-	1	8576	0.000116604	44	7597	0.00579176	0.08	0.03-0.25	9	8576	0.00104944	37	7597	0.00487034	0.23	0.05-1.02	44	8576	0.0051306	33	7597	0.00434382	0.94	0.24-3.73
Neutropenia	All	-	-	-	-	-	-	-	-	7	8576	0.000816231	350	7597	0.0460708	0.04	0.01-0.20	341	8576	0.0397621	366	7597	0.0481769	0.19	0.07-0.52	206	8576	0.0240205	268	7597	0.0352771	0.37	0.15-0.92
	3~4	-	-	-	-	-	-	-	-	1	8576	0.000116604	252	7597	0.033171	0.03	0.01-0.09	66	8576	0.0076959	188	7597	0.0247466	0.09	0.01-0.64	141	8576	0.0164412	148	7597	0.0194814	0.82	0.37-1.82
Thrombocytopenia	All	-	-	-	-	-	-	-	-	8	8576	0.000932836	69	7597	0.00908253	0.14	0.02-0.82	90	8576	0.0104944	110	7597	0.0144794	0.23	0.04-1.24	193	8576	0.0225047	113	7597	0.0148743	1.23	0.99-1.52
	3~4	-	-	-	-	-	-	-	-	2	8576	0.000233209	36	7597	0.00473871	0.14	0.03-0.61	21	8576	0.00244869	38	7597	0.00500197	0.32	0.07-1.42	73	8576	0.00851213	46	7597	0.00605502	1.21	0.84-1.74
Anemia	All	-	-	-	-	-	-	-	-	66	8576	0.0076959	427	7597	0.0562064	0.2	0.10-0.39	415	8576	0.0483909	557	7597	0.0733184	0.37	0.21-0.63	504	8576	0.0587687	461	7597	0.0606818	0.6	0.37-0.98
	3~4	-	-	-	-	-	-	-	-	9	8576	0.00104944	126	7597	0.0165855	0.09	0.03-0.29	128	8576	0.0149254	186	7597	0.0244833	0.3	0.15-0.61	217	8576	0.0253032	129	7597	0.0169804	1.02	0.67-1.56
Thrombotic	All	-	-	-	-	-	-	-	-	8	8576	0.000932836	39	7597	0.00513361	0.52	0.00-54.52	88	8576	0.0102612	94	7597	0.0123733	0.26	0.03-2.37	192	8576	0.0223881	113	7597	0.0148743	1.23	0.99-1.52
	3~4	-	-	-	-	-	-	-	-	2	8576	0.000233209	22	7597	0.00289588	0.3	0.00-20.02	20	8576	0.00233209	27	7597	0.00355403	0.42	0.08-2.25	73	8576	0.00851213	46	7597	0.00605502	1.21	0.84-1.74
Neurotoxic Toxicity	All	-	-	-	-	-	-	-	-	235	8576	0.0274021	236	7597	0.0310649	0.88	0.56-1.37	258	8576	0.030084	216	7597	0.0284323	1.11	0.88-1.40	351	8576	0.0409282	308	7597	0.0405423	0.75	0.48-1.18
	3~4	-	-	-	-	-	-	-	-	8	8576	0.000932836	3	7597	0.000394893	1.52	0.55-4.23	10	8576	0.00116604	10	7597	0.00131631	0.89	0.37-2.13	16	8576	0.00186567	10	7597	0.00131631	0.92	0.36-2.36
Myasthenia Gravis	All	-	-	-	-	-	-	-	-	1	8576	0.000116604	0	7597	0	2.95	0.12-71.88	0	8576	0	0	7597	0	0	0-0	23	8576	0.0026819	14	7597	0.00184283	0.81	0.42-1.54
	3~4	-	-	-	-	-	-	-	-	1	8576	0.000116604	0	7597	0	2.95	0.12-71.86	0	8576	0	0	7597	0	0	0-0	2	8576	0.000233209	2	7597	0.000263262	0.49	0.07-3.43
Arthralgia	All	-	-	-	-	-	-	-	-	184	8576	0.0214552	166	7597	0.0218507	0.96	0.62-1.51	193	8576	0.0225047	150	7597	0.0197446	1.19	0.86-1.63	214	8576	0.0249534	149	7597	0.019613	0.96	0.61-1.52
	3~4	-	-	-	-	-	-	-	-	4	8576	0.000466418	3	7597	0.000394893	0.98	0.26-3.69	10	8576	0.00116604	7	7597	0.000921416	1.2	0.44-3.27	11	8576	0.00128265	4	7597	0.000526524	1.96	0.16-23.36
Myalgia	All	-	-	-	-	-	-	-	-	50	8576	0.00583022	70	7597	0.00921416	0.81	0.19-2.01	65	8576	0.00757929	66	7597	0.00868764	0.99	0.71-1.36	114	8576	0.0132929	145	7597	0.0190865	0.55	0.19-1.66
	3~4	-	-	-	-	-	-	-	-	3	8576	0.000349813	0	7597	0	2.88	0.45-18.13	0	8576	0	3	7597	0.000394893	0.31	0.05-1.97	3	8576	0.000349813	4	7597	0.000526524	0.8	0.14-4.73
Endocrine Toxicity	All	-	-	-	-	-	-	-	-	401	8576	0.0467584	220	7597	0.0289588	1.98	1.29-3.06	469	8576	0.0546875	82	7597	0.0107937	4.25	3.00-6.02	288	8576	0.0335821	47	7597	0.00618665	3.52	1.99-6.21
	3~4	-	-	-	-	-	-	-	-	20	8576	0.00233209	36	7597	0.00473871	0.65	0.35-1.21	20	8576	0.00233209	6	7597	0.000789785	1.9	0.89-4.04	10	8576	0.00116604	3	7597	0.000394893	1.54	0.55-4.32
Hypothyroidism	All	-	-	-	-	-	-	-	-	240	8576	0.0279851	75	7597	0.00987232	3.56	2.05-6.17	267	8576	0.0311334	37	7597	0.00487034	5.47	3.58-8.34	190	8576	0.0221549	22	7597	0.00289588	7.55	3.14-18.16
	3~4	-	-	-	-	-	-	-	-	2	8576	0.000233209	2	7597	0.000263262	1.2	0.15-9.55	3	8576	0.000349813	0	7597	0	2.87	0.32-25.90	4	8576	0.000466418	0	7597	0	2.47	0.40-15.12
Hyperthyroidism	All	-	-	-	-	-	-	-	-	127	8576	0.0148088	40	7597	0.00526524	2.65	1.87-3.75	146	8576	0.0170243	27	7597	0.00355403	4.37	2.19-8.71	80	8576	0.00932836	14	7597	0.00184283	3.52	1.96-6.32
	3~4	-	-	-	-	-	-	-	-	2	8576	0.000233209	1	7597	0.000131631	1.63	0.20-13.23	3	8576	0.000349813	1	7597	0.000131631	1.74	0.35-8.63	2	8576	0.000233209	1	7597	0.000131631	1.11	0.14-8.98
Adrenal Insufficiency	All	-	-	-	-	-	-	-	-	19	8576	0.00221549	21	7597	0.00276425	0.89	0.45-1.73	12	8576	0.00139925	6	7597	0.000789785	1.5	0.55-4.06	16	8576	0.00186567	11	7597	0.00144794	0.73	0.31-1.73
	3~4	-	-	-	-	-	-	-	-	9	8576	0.00104944	6	7597	0.000789785	1.43	0.52-3.89	5	8576	0.000583022	1	7597	0.000131631	1.96	0.43-8.92	3	8576	0.000349813	2	7597	0.000263262	0.98	0.16-6.02
Hypophyisitis	All	-	-	-	-	-	-	-	-	15	8576	0.00174907	84	7597	0.011057	0.18	0.10-0.32	44	8576	0.0051306	12	7597	0.00157957	2.9	0.98-8.56	2	8576	0.000233209	0	7597	0	2.99	0.31-28.64
	3~4	-	-	-	-	-	-	-	-	7	8576	0.000816231	27	7597	0.00355403	0.26	0.11-0.62	9	8576	0.00104944	4	7597	0.000526524	1.74	0.54-5.61	1	8576	0.000116604	0	7597	0	3.01	0.12-73.60
Inflammatory Conditions of Cardiac and Skeletal Muscle (Myocarditis and Myositis)	All	-	-	-	-	-	-	-	-	0	8576	0	0	7597	0	0	0-0	6	8576	0.000699627	1	7597	0.000131631	2.32	0.51-10.43	5	8576	0.000583022	2	7597	0.000263262	1.7	0.33-8.80
	3~4	-	-	-	-	-	-	-	-	0	8576	0	0	7597	0	0	0-0	1	8576	0.000116604	0	7597	0	2.95	0.12-72.32	4	8576	0.000466418	1	7597	0.000131631	1.87	0.30-11.80
Urinary Toxicity (Nephritis)	All	-	-	-	-	-	-	-	-	19	8576	0.00221549	20	7597	0.00263262	0.86	0.39-1.93	7	8576	0.000816231	4	7597	0.000526524	1.65	0.50-5.40	6	8576	0.000699627	1	7597	0.000131631	2.46	0.46-13.24
	3~4	-	-	-	-	-	-	-	-	5	8576	0.000583022	3	7597	0.000394893	1.37	0.37-5.09	5	8576	0.000583022	2	7597	0.000263262	1.82	0.42-7.83	3	8576	0.000349813	0	7597	0	2.36	0.37-14.96
Treatment event leading to Discontinuation	All	-	-	-	-	-	-	-	-	285	8576	0.0332323	544	7597	0.0716072	0.52	0.36-0.76	321	8576	0.03743	319	7597	0.0419903	0.99	0.69-1.41	455	8576	0.053055	327	7597	0.0430433	0.89	0.55-1.45
	3~4	-	-	-	-	-	-	-	-	148	8576	0.0172575	338	7597	0.0444912	0.53	0.29-0.95	107	8576	0.0124767	46	7597	0.00605502	1.79	1.27-2.51	0	8576	0	0	7597	0	0	0-0
Stratification		Stratified by whether Treatment Arm Contains Chemotherapy																Stratified by Therapy in Control Arm
		Only Immunotherapy								Immunotherapy plus Chemotherapy								Chemotherapy								CTLA-4 Inhibitor
Toxicity / Statistics	Grading	Treatment, n (%)			Control, n (%)			RR	95% CI	Treatment, n (%)			Control, n (%)			RR	95% CI	Treatment, n (%)			Control, n (%)			RR	95% CI	Treatment, n (%)			Control, n (%)			RR	95% CI
		Event	Total	%	Event	Total	%			Event	Total	%	Event	Total	%			Event	Total	%	Event	Total	%			Event	Total	%	Event	Total	%
Any Toxicity	All	4737	8576	0.552355	5209	7597	0.685665	0.86	0.80-0.92	2222	8576	0.259095	1539	7597	0.20258	1.01	1.00-1.01	5427	8576	0.632812	5236	7597	0.689219	0.87	0.81-0.93	1532	8576	0.178638	1512	7597	0.199026	1	0.99-1.01
	3~4	1153	8576	0.134445	2142	7597	0.281953	0.56	0.42-0.75	1357	8576	0.158232	875	7597	0.115177	1.01	1.00-1.02	2086	8576	0.243237	2360	7597	0.310649	0.63	0.52-0.75	424	8576	0.0494403	657	7597	0.0864815	0.91	0.80-1.05
Constituional toxicity	All	2385	8576	0.278102	2898	7597	0.381466	0.75	0.66-0.84	1619	8576	0.188783	942	7597	0.123996	1.11	1.01-1.21	3098	8576	0.361241	2972	7597	0.391207	0.81	0.73-0.90	906	8576	0.105644	868	7597	0.114256	1.02	0.86-1.20
	3~4	76	8576	0.00886194	217	7597	0.0285639	0.39	0.30-0.51	158	8576	0.0184235	91	7597	0.0119784	1.13	0.87-1.48	214	8576	0.0249534	266	7597	0.0350138	0.57	0.43-0.75	20	8576	0.00233209	42	7597	0.0055285	0.59	0.35-0.99
Fatigue	All	1411	8576	0.164529	1574	7597	0.207187	0.8	0.68-0.94	745	8576	0.0868703	458	7597	0.060287	1.08	0.97-1.21	1600	8576	0.186567	1575	7597	0.207319	0.79	0.69-0.91	556	8576	0.0648321	457	7597	0.0601553	1.2	1.08-1.34
	3~4	53	8576	0.00618004	128	7597	0.0168488	0.41	0.28-0.62	87	8576	0.0101446	44	7597	0.00579176	1.28	0.82-2.01	125	8576	0.0145756	155	7597	0.0204028	0.51	0.32-0.82	15	8576	0.00174907	17	7597	0.00223773	0.97	0.48-1.98
Asthenia	All	579	8576	0.067514	701	7597	0.0922733	0.75	0.60-0.94	355	8576	0.0413946	255	7597	0.0335659	0.95	0.82-1.10	790	8576	0.0921175	849	7597	0.111755	0.73	0.61-0.86	144	8576	0.016791	107	7597	0.0140845	1.31	1.03-1.67
	3~4	16	8576	0.00186567	55	7597	0.0072397	0.37	0.21-0.67	58	8576	0.00676306	36	7597	0.00473871	1.04	0.64-1.68	71	8576	0.00827892	81	7597	0.0106621	0.66	0.40-1.08	3	8576	0.000349813	10	7597	0.00131631	0.35	0.10-1.20
Pyrexia	All	183	8576	0.0213386	211	7597	0.0277741	0.8	0.52-1.21	246	8576	0.0286847	111	7597	0.014611	1.16	0.84-1.61	359	8576	0.041861	195	7597	0.025668	1.19	0.94-1.51	70	8576	0.00816231	127	7597	0.0167171	0.53	0.25-1.11
	3~4	1	8576	0.000116604	11	7597	0.00144794	0.26	0.09-0.75	6	8576	0.000699627	7	7597	0.000921416	0.7	0.20-2.40	7	8576	0.000816231	13	7597	0.0017112	0.45	0.19-1.10	0	8576	0	5	7597	0.000658155	0.28	0.06-1.36
Headache	All	159	8576	0.0185401	204	7597	0.0268527	0.77	0.63-0.95	129	8576	0.015042	44	7597	0.00579176	1.44	1.04-1.99	167	8576	0.0194729	85	7597	0.0111886	1.16	0.83-1.62	121	8576	0.0141091	163	7597	0.0214558	0.76	0.58-0.98
	3~4	3	8576	0.000349813	13	7597	0.0017112	0.33	0.11-0.98	2	8576	0.000233209	2	7597	0.000263262	0.49	0.07-3.33	4	8576	0.000466418	5	7597	0.000658155	0.56	0.15-2.06	1	8576	0.000116604	10	7597	0.00131631	0.22	0.06-0.89
Peripheral Edema	All	53	8576	0.00618004	208	7597	0.0273792	0.14	0.05-0.41	142	8576	0.0165578	74	7597	0.00974069	1.4	1.01-1.94	180	8576	0.0209888	268	7597	0.0352771	0.26	0.11-0.58	15	8576	0.00174907	14	7597	0.00184283	1.06	0.52-2.16
	3~4	3	8576	0.000349813	10	7597	0.00131631	0.38	0.12-1.18	4	8576	0.000466418	2	7597	0.000263262	1.59	0.34-7.54	6	8576	0.000699627	12	7597	0.00157957	0.54	0.21-1.41	1	8576	0.000116604	0	7597	0	2.98	0.12-72.86
Electrolyteimbalance	All	0	8576	0	0	7597	0	0	0-0	2	8576	0.000233209	0	7597	0	2.46	0.12-50.99	2	8576	0.000233209	0	7597	0	2.46	0.12-50.99	0	8576	0	0	7597	0	0	0-0
	3~4	0	8576	0	0	7597	0	0	0-0	1	8576	0.000116604	0	7597	0	1.48	0.06-36.14	1	8576	0.000116604	0	7597	0	1.48	0.06-36.14	0	8576	0	0	7597	0	0	0-0
Respiratory Toxicity	All	444	8576	0.0517724	286	7597	0.0376464	1.61	1.24-2.09	906	8576	0.105644	440	7597	0.0579176	1.23	0.99-1.52	1217	8576	0.141908	629	7597	0.0827958	1.44	11.18-1.75	135	8576	0.0157416	97	7597	0.0127682	1.28	0.98-1.67
	3~4	70	8576	0.00816231	30	7597	0.00394893	1.99	1.28-3.09	86	8576	0.010028	40	7597	0.00526524	1.2	0.76-1.90	144	8576	0.016791	61	7597	0.00802949	1.58	1.10-2.25	12	8576	0.00139925	9	7597	0.00118468	1.36	0.56-3.30
Cough	All	132	8576	0.0153918	94	7597	0.0123733	1.34	0.90-1.99	418	8576	0.0487407	202	7597	0.0265894	1.09	0.75-1.57	500	8576	0.0583022	266	7597	0.0350138	1.13	0.85-1.50	50	8576	0.00583022	30	7597	0.00394893	1.57	0.69-3.67
	3~4	5	8576	0.000583022	0	7597	0	4.23	0.71-25.08	7	8576	0.000816231	4	7597	0.000526524	1.07	0.3-3.87	8	8576	0.000932836	4	7597	0.000526524	1.23	0.37-4.05	4	8576	0.000466418	0	7597	0	5	0.59-42.67
Dyspnea	All	182	8576	0.021222	138	7597	0.0181651	1.28	0.98-1.68	372	8576	0.0433769	207	7597	0.0272476	1.01	0.80-1.27	494	8576	0.0576026	305	7597	0.0401474	1.06	0.87-1.29	60	8576	0.00699627	40	7597	0.00526524	1.47	0.99-2.18
	3~4	28	8576	0.00326493	12	7597	0.00157957	1.63	0.85-3.13	48	8576	0.00559701	22	7597	0.00289588	1.15	0.44-3.02	72	8576	0.00839552	33	7597	0.00434382	1.3	0.68-2.47	4	8576	0.000466418	1	7597	0.000131631	2.11	0.45-9.79
Pneumonitis	All	130	8576	0.0151586	54	7597	0.00710807	2.4	1.32-4.38	118	8576	0.0137593	31	7597	0.00408056	2.35	1.57-3.51	223	8576	0.0260028	58	7597	0.00763459	2.85	1.89-4.31	25	8576	0.00291511	27	7597	0.00355403	0.87	0.50-1.53
	3~4	37	8576	0.00431437	18	7597	0.00236936	2.16	1.12-4.15	31	8576	0.00361474	14	7597	0.00184283	1.56	0.82-2.97	223	8576	0.0260028	58	7597	0.00763459	2.85	1.89-4.31	25	8576	0.00291511	27	7597	0.00355403	0.87	0.50-1.53
Cutaneous Toxicity	All	1827	8576	0.213036	2015	7597	0.265236	1.28	1.00-1.64	996	8576	0.116138	577	7597	0.075951	1.47	1.25-1.72	2001	8576	0.233326	1570	7597	0.206661	1.54	1.22-1.95	822	8576	0.0958489	1022	7597	0.134527	0.91	0.74-1.12
	3~4	29	8576	0.00338153	56	7597	0.00737133	0.55	0.35-0.86	17	8576	0.00198228	8	7597	0.00105305	1.16	0.51-2.64	32	8576	0.00373134	23	7597	0.00302751	1.01	0.59-1.72	14	8576	0.00163246	41	7597	0.00539687	0.38	0.21-0.68
Pruritus	All	820	8576	0.0956157	673	7597	0.0885876	2.36	1.52-3.66	158	8576	0.0184235	50	7597	0.00658155	2.03	1.49-2.78	634	8576	0.0739272	167	7597	0.0219824	3.77	2.74-5.18	344	8576	0.0401119	556	7597	0.0731868	0.61	0.54-0.69
	3~4	3	8576	0.000349813	10	7597	0.00131631	0.46	0.15-1.44	1	8576	0.000116604	0	7597	0	1.57	0.06-38.41	2	8576	0.000233209	1	7597	0.000131631	1.23	0.19-7.78	2	8576	0.000233209	9	7597	0.00118468	0.34	0.09-1.28
Rash	All	777	8576	0.0906017	608	7597	0.0800316	1.56	1.20-2.01	273	8576	0.031833	108	7597	0.0142161	1.77	1.43-2.19	695	8576	0.0810401	302	7597	0.0397525	1.96	1.68-2.28	355	8576	0.0413946	414	7597	0.0544952	0.86	0.71-1.05
	3~4	21	8576	0.00244869	36	7597	0.00473871	0.64	0.32-1.25	14	8576	0.00163246	3	7597	0.000394893	1.81	0.62-5.29	26	8576	0.00303172	7	7597	0.000921416	1.84	0.90-3.76	9	8576	0.00104944	32	7597	0.00421219	0.28	0.14-0.58
Alopecia	All	0	8576	0	0	7597	0	0	0-0	0	8576	0	0	7597	0	0	0-0	0	8576	0	0	7597	0	0	0-0	0	8576	0	0	7597	0	0	0-0
	3~4	0	8576	0	0	7597	0	0	0-0	0	8576	0	0	7597	0	0	0-0	0	8576	0	0	7597	0	0	0-0	0	8576	0	0	7597	0	0	0-0
Vitiligo	All	197	8576	0.0229711	73	7597	0.00960906	2.69	1.54-4.66	0	8576	0	0	7597	0	0	0-0	83	8576	0.00967817	25	7597	0.00329077	3.88	1.05-14.27	114	8576	0.0132929	48	7597	0.00631828	2.31	1.42-3.78
	3~4	3	8576	0.000349813	0	7597	0	3.1	0.49-19.66	0	8576	0	0	7597	0	0	0-0	0	8576	0	0	7597	0	0	0-0	3	8576	0.000349813	0	7597	0	3.1	0.49-19.68
Dermatitis	All	15	8576	0.00174907	5	7597	0.000658155	1.7	0.47-6.23	26	8576	0.00303172	13	7597	0.0017112	1.03	0.54-1.96	33	8576	0.00384795	16	7597	0.00210609	1.03	0.57-1.85	8	8576	0.000932836	2	7597	0.000263262	3.97	0.85-18.57
	3~4	2	8576	0.000233209	0	7597	0	2.8	0.29-26.88	1	8576	0.000116604	2	7597	0.000263262	0.56	0.09-3.53	3	8576	0.000349813	2	7597	0.000263262	1.06	0.26-4.44	0	8576	0	0	7597	0	0	0-0
Gastrointestinal Toxicity	All	2415	8576	0.2816	4563	7597	0.600632	0.51	0.45-0.57	2653	8576	0.309352	1610	7597	0.211926	1.15	1.06-1.26	4234	8576	0.493703	4887	7597	0.64328	0.65	0.58-0.74	834	8576	0.0972481	1286	7597	0.169277	0.65	0.56-0.76
	3~4	129	8576	0.015042	400	7597	0.0526524	0.36	0.27-0.47	329	8576	0.0383629	108	7597	0.0142161	1.61	1.15-2.27	400	8576	0.0466418	262	7597	0.0344873	0.83	0.63-1.11	58	8576	0.00676306	246	7597	0.0323812	0.26	0.18-0.36
Nausea	All	653	8576	0.0761427	1398	7597	0.18402	0.44	0.35-0.57	754	8576	0.0879198	528	7597	0.0695011	1.03	0.83-1.26	1184	8576	0.13806	1656	7597	0.217981	0.51	0.39-0.66	223	8576	0.0260028	270	7597	0.0355403	0.82	0.69-0.97
	3~4	11	8576	0.00128265	47	7597	0.00618665	0.26	0.14-0.49	154	8576	0.0179571	25	7597	0.00329077	1.94	0.56-6.75	163	8576	0.0190065	65	7597	0.00855601	0.52	0.21-1.28	2	8576	0.000233209	7	7597	0.000921416	0.45	0.12-1.73
Vomiting	All	197	8576	0.0229711	500	7597	0.0658155	0.38	0.28-0.51	372	8576	0.0433769	214	7597	0.028169	1.2	1.03-1.40	499	8576	0.0581856	624	7597	0.0821377	0.52	0.36-0.74	70	8576	0.00816231	90	7597	0.0118468	0.77	0.53-1.10
	3~4	8	8576	0.000932836	33	7597	0.00434382	0.29	0.13-0.64	38	8576	0.00443097	25	7597	0.00329077	1.1	0.64-1.88	43	8576	0.00501399	55	7597	0.0072397	0.57	0.31-1.04	3	8576	0.000349813	3	7597	0.000394893	0.99	0.20-4.87
Decreased Appetite	All	488	8576	0.056903	513	7597	0.0675267	0.58	0.51-0.67	531	8576	0.061917	329	7597	0.0433066	1.12	0.93-1.34	894	8576	0.104244	998	7597	0.131368	0.69	0.56-0.83	125	8576	0.0145756	144	7597	0.0189549	0.85	0.68-1.07
	3~4	6	8576	0.000699627	31	7597	0.00408056	0.3	0.13-0.68	35	8576	0.00408116	16	7597	0.00210609	1.5	0.77-2.90	41	8576	0.00478078	44	7597	0.00579176	0.74	0.37-1.50	0	8576	0	3	7597	0.000394893	0.33	0.05-2.06
Diarrhea	All	844	8576	0.0984142	1217	7597	0.160195	0.68	0.57-0.81	608	8576	0.0708955	311	7597	0.0409372	1.29	1.14-1.45	1099	8576	0.128148	939	7597	0.123601	0.86	0.70-1.05	353	8576	0.0411614	589	7597	0.0775306	0.59	0.53-0.66
	3~4	63	8576	0.00734608	150	7597	0.0197446	0.46	0.30-0.71	75	8576	0.00874534	33	7597	0.00434382	1.56	0.92-2.67	103	8576	0.0120103	77	7597	0.0101356	1.02	0.67-1.56	35	8576	0.00408116	106	7597	0.0139529	0.31	0.19-0.49
Constipation	All	144	8576	0.016791	446	7597	0.0587074	0.38	0.23-0.60	357	8576	0.0416278	221	7597	0.0290904	1.16	0.99-1.37	476	8576	0.0555037	646	7597	0.0850336	0.53	0.35-0.80	25	8576	0.00291511	21	7597	0.00276425	1.17	0.66-2.05
	3~4	0	8576	0	5	7597	0.000658155	0.18	0.03-1.04	8	8576	0.000932836	4	7597	0.000526524	1.28	0.39-4.16	8	8576	0.000932836	9	7597	0.00118468	0.7	0.26-1.87	0	8576	0	0	7597	0	0	0-0
Colitis	All	89	8576	0.0103778	189	7597	0.0248782	0.81	0.40-1.66	31	8576	0.00361474	7	7597	0.000921416	2.84	1.27-6.36	82	8576	0.00956157	24	7597	0.00315914	2.69	1.29-5.61	38	8576	0.00443097	172	7597	0.0226405	0.23	0.15-0.34
	3~4	41	8576	0.00478078	134	7597	0.0176385	0.53	0.23-1.22	19	8576	0.00221549	5	7597	0.000658155	2.59	1.05-6.35	42	8576	0.00489739	12	7597	0.00157957	2.16	1.16-4.02	18	8576	0.00209888	127	7597	0.0167171	0.14	0.08-0.27
Hepatotoxicity	All	388	8576	0.0452425	373	7597	0.0490983	1.07	0.87-1.32	198	8576	0.0230877	93	7597	0.0122417	1.4	1.10-1.77	384	8576	0.0447761	201	7597	0.0264578	1.4	1.18-1.85	202	8576	0.0235541	265	7597	0.0348822	0.86	0.66-1.13
	3~4	99	8576	0.0115438	105	7597	0.0138212	1.05	0.70-1.57	36	8576	0.00419776	18	7597	0.00236936	1.16	0.56-2.40	85	8576	0.00991138	38	7597	0.00500197	1.52	1.00-2.31	50	8576	0.00583022	85	7597	0.0111886	0.7	0.42-1.19
Increase in ALT	All	113	8576	0.0131763	134	7597	0.0176385	0.97	0.62-1.52	105	8576	0.0122435	52	7597	0.00684481	1.27	0.92-1.75	148	8576	0.0172575	75	7597	0.00987232	1.37	1.04-1.79	70	8576	0.00816231	111	7597	0.014611	0.72	0.44-1.17
	3~4	30	8576	0.00349813	48	7597	0.00631828	0.74	0.37-1.49	13	8576	0.00151586	9	7597	0.00118468	0.85	0.35-2.08	25	8576	0.00291511	14	7597	0.00184283	1.15	0.55-2.38	18	8576	0.00209888	43	7597	0.00566013	0.49	0.24-1.00
Increase in AST	All	106	8576	0.0123601	124	7597	0.0163222	0.96	0.63-1.46	61	8576	0.00711287	29	7597	0.0038173	1.52	0.99-2.34	96	8576	0.011194	52	7597	0.00684481	1.43	1.03-2.00	71	8576	0.00827892	101	7597	0.0132947	0.84	0.50-1.41
	3~4	21	8576	0.00244869	31	7597	0.00408056	0.91	0.37-2.25	11	8576	0.00128265	7	7597	0.000921416	1.03	0.31-3.44	20	8576	0.00233209	11	7597	0.00144794	1.38	0.64-2.96	12	8576	0.00139925	27	7597	0.00355403	0.66	0.19-2.27
Increase in BIU	All	13	8576	0.00151586	6	7597	0.000789785	1.77	0.73-4.31	2	8576	0.000233209	1	7597	0.000131631	0.98	0.09-10.76	6	8576	0.000699627	3	7597	0.000394893	1.25	0.36-4.34	9	8576	0.00104944	4	7597	0.000526524	2.07	0.68-6.34
	3~4	0	8576	0	2	7597	0.000263262	0.33	0.03-3.21	0	8576	0	1	7597	0.000131631	0.16	0.01-4.02	0	8576	0	1	7597	0.000131631	0.16	0.01-4.02	0	8576	0	2	7597	0.000263262	0.33	0.03-3.21
Hepatitis	All	156	8576	0.0181903	109	7597	0.0143478	1.23	0.93-1.63	30	8576	0.00349813	11	7597	0.00144794	2.38	0.67-8.46	134	8576	0.015625	71	7597	0.00934579	1.47	0.99-2.19	52	8576	0.00606343	49	7597	0.00644991	1.05	0.72-1.53
	3~4	48	8576	0.00559701	24	7597	0.00315914	1.73	1.04-2.90	12	8576	0.00139925	1	7597	0.000131631	3.58	0.55-23.42	40	8576	0.00466418	12	7597	0.00157957	2.38	1.22-4.65	20	8576	0.00233209	13	7597	0.0017112	1.43	0.70-2.91
Hematologic Toxicity	All	204	8576	0.0237873	1875	7597	0.246808	0.11	0.08-0.16	2019	8576	0.235424	1290	7597	0.169804	1.14	1.03-1.26	2194	8576	0.25583	3153	7597	0.415032	0.27	0.21-0.35	29	8576	0.00338153	12	7597	0.00157957	2.09	0.92-4.75
	3~4	30	8576	0.00349813	806	7597	0.106095	0.07	0.05-0.11	777	8576	0.0906017	552	7597	0.0726603	1.1	1.00-1.22	804	8576	0.09375	1356	7597	0.178492	0.28	0.21-0.39	3	8576	0.000349813	2	7597	0.000263262	1.28	0.27-5.92
Leukopenia	All	8	8576	0.000932836	153	7597	0.0201395	0.07	0.03-0.13	97	8576	0.0113106	56	7597	0.00737133	1.27	0.92-1.76	105	8576	0.0122435	209	7597	0.0275109	0.19	0.08-0.43	0	8576	0	0	7597	0	0	0-0
	3~4	2	8576	0.000233209	91	7597	0.0119784	0.07	0.03-0.16	52	8576	0.00606343	23	7597	0.00302751	1.56	0.95-2.58	54	8576	0.00629664	114	7597	0.0150059	0.24	0.10-0.61	0	8576	0	0	7597	0	0	0-0
Neutropenia	All	22	8576	0.0025653	21	7597	0.00276425	0.95	0.49-1.85	10	8576	0.00116604	4	7597	0.000526524	1.77	0.58-5.44	549	8576	0.0640159	971	7597	0.127814	0.1	0.05-0.21	5	8576	0.000583022	2	7597	0.000263262	1.92	0.47-7.77
	3~4	2	8576	0.000233209	397	7597	0.0522575	0.03	0.01-0.06	206	8576	0.0240205	191	7597	0.0251415	1.04	0.72-1.49	10	8576	0.00116604	4	7597	0.000526524	1.58	0.60-4.16	3	8576	0.000349813	1	7597	0.000131631	2.27	0.33-15.46
Thrombocytopenia	All	10	8576	0.00116604	110	7597	0.0144794	0.1	0.03-0.30	281	8576	0.0327659	182	7597	0.0239568	1.25	1.06-1.48	285	8576	0.0332323	292	7597	0.0384362	0.43	0.25-0.77	6	8576	0.000699627	0	7597	0	12.92	0.73-228.32
	3~4	2	8576	0.000233209	54	7597	0.00710807	0.1	0.04-0.27	94	8576	0.0109608	66	7597	0.00868764	1.19	0.88-1.63	95	8576	0.0110774	120	7597	0.0157957	0.49	0.25-0.96	1	8576	0.000116604	0	7597	0	3.03	0.12-74.07
Anemia	All	158	8576	0.0184235	865	7597	0.113861	0.2	0.14-0.30	827	8576	0.0964319	580	7597	0.0763459	1	0.90-1.11	973	8576	0.113456	1436	7597	0.189022	0.32	0.22-0.46	12	8576	0.00139925	9	7597	0.00118468	1.61	0.34-7.69
	3~4	21	8576	0.00244869	233	7597	0.03067	0.1	0.05-0.21	333	8576	0.0388293	208	7597	0.0273792	1.06	0.91-1.23	354	8576	0.041278	440	7597	0.0579176	0.31	0.19-0.52	0	8576	0	1	7597	0.000131631	0.31	0.01-7.70
Thrombotic	All	10	8576	0.00116604	110	7597	0.0144794	0.1	0.03-0.30	281	8576	0.0327659	182	7597	0.0239568	1.25	1.06-1.48	282	8576	0.0328825	245	7597	0.0322496	0.66	0.38-1.13	6	8576	0.000699627	1	7597	0.000131631	5.96	0.72-49.23
	3~4	3	8576	0.000349813	31	7597	0.00408056	0.17	0.03-0.92	92	8576	0.0107276	64	7597	0.00842438	1.2	0.88-1.64	94	8576	0.0109608	95	7597	0.0125049	0.76	0.41-1.42	1	8576	0.000116604	0	7597	0	3.02	0.12-73.83
Neurotoxic Toxicity	All	417	8576	0.0486241	492	7597	0.0647624	0.78	0.56-1.08	427	8576	0.0497901	268	7597	0.0352771	1.2	1.04-1.39	630	8576	0.0734608	612	7597	0.0805581	0.75	0.57-0.99	214	8576	0.0249534	148	7597	0.0194814	1.41	1.15-1.73
	3~4	14	8576	0.00163246	13	7597	0.0017112	0.95	0.46-1.97	20	8576	0.00233209	10	7597	0.00131631	1.15	0.52-2.57	28	8576	0.00326493	18	7597	0.00236936	1.02	0.55-1.88	6	8576	0.000699627	5	7597	0.000658155	1.11	0.37-3.30
Myasthenia Gravis	All	1	8576	0.000116604	0	7597	0	2.95	0.12-71.86	23	8576	0.0026819	14	7597	0.00184283	0.81	0.42-1.54	24	8576	0.00279851	14	7597	0.00184283	0.85	0.45-1.60	0	8576	0	0	7597	0	0	0-0
	3~4	1	8576	0.000116604	0	7597	0	2.95	0.12-71.86	2	8576	0.000233209	2	7597	0.000263262	0.49	0.07-3.43	3	8576	0.000349813	2	7597	0.000263262	0.8	0.15-4.21	0	8576	0	0	7597	0	0	0-0
Arthralgia	All	328	8576	0.0382463	309	7597	0.040674	0.97	0.70-1.34	263	8576	0.030667	156	7597	0.0205344	1.23	1.02-1.48	415	8576	0.0483909	340	7597	0.0447545	0.89	0.67-1.20	176	8576	0.0205224	125	7597	0.0164539	1.38	1.10-1.71
	3~4	10	8576	0.00116604	7	7597	0.000921416	1.07	0.42-2.76	15	8576	0.00174907	7	7597	0.000921416	1.3	0.37-4.53	21	8576	0.00244869	10	7597	0.00131631	1.24	0.56-2.73	4	8576	0.000466418	4	7597	0.000526524	0.97	0.25-3.75
Myalgia	All	88	8576	0.0102612	183	7597	0.0240885	0.52	0.26-1.04	141	8576	0.0164412	98	7597	0.0128998	1.25	0.93-1.68	191	8576	0.0222715	258	7597	0.0339608	0.54	0.29-0.99	38	8576	0.00443097	23	7597	0.00302751	1.62	0.97-2.70
	3~4	3	8576	0.000349813	6	7597	0.000789785	0.68	0.21-2.23	3	8576	0.000349813	1	7597	0.000131631	1.84	0.27-12.54	4	8576	0.000466418	6	7597	0.000789785	0.73	0.22-2.47	2	8576	0.000233209	1	7597	0.000131631	1.42	0.22-8.99
Endocrine Toxicity	All	752	8576	0.0876866	274	7597	0.0360669	2.99	2.10-4.26	406	8576	0.0473414	75	7597	0.00987232	3.22	2.22-4.69	852	8576	0.099347	116	7597	0.0152692	4.64	3.58-6.02	306	8576	0.035681	233	7597	0.03067	1.17	0.74-1.86
	3~4	32	8576	0.00373134	41	7597	0.00539687	0.84	0.51-1.40	18	8576	0.00209888	4	7597	0.000526524	1.81	0.82-4.01	36	8576	0.00419776	4	7597	0.000526524	2.41	1.38-4.27	14	8576	0.00163246	41	7597	0.00539687	0.36	0.19-0.69
Hypothyroidism	All	456	8576	0.0531716	100	7597	0.0131631	5.54	3.45-8.92	241	8576	0.0281017	34	7597	0.00447545	4.78	2.82-8.12	525	8576	0.0612174	56	7597	0.00737133	7.11	4.77-10.58	172	8576	0.020056	78	7597	0.0102672	2.15	1.62-2.86
	3~4	2	8576	0.000233209	2	7597	0.000263262	1.2	0.15-9.55	7	8576	0.000816231	0	7597	0	2.62	0.65-10.63	8	8576	0.000932836	0	7597	0	2.88	0.80-10.36	1	8576	0.000116604	2	7597	0.000263262	0.52	0.05-5.76
Hyperthyroidism	All	232	8576	0.0270522	58	7597	0.00763459	3.61	2.47-5.28	121	8576	0.0141091	23	7597	0.00302751	3.45	1.92-6.22	248	8576	0.0289179	37	7597	0.00487034	4.44	3.10-6.36	105	8576	0.0122435	44	7597	0.00579176	2.29	1.62-3.24
	3~4	4	8576	0.000466418	2	7597	0.000263262	1.51	0.38-6.03	3	8576	0.000349813	1	7597	0.000131631	1.53	0.27-8.79	6	8576	0.000699627	1	7597	0.000131631	2.11	0.59-7.50	1	8576	0.000116604	2	7597	0.000263262	0.62	0.08-5.05
Adrenal Insufficiency	All	28	8576	0.00326493	25	7597	0.00329077	1.05	0.57-1.93	19	8576	0.00221549	13	7597	0.0017112	0.79	0.37-1.67	33	8576	0.00384795	17	7597	0.00223773	1.18	0.64-2.12	14	8576	0.00163246	21	7597	0.00276425	0.67	0.34-1.33
	3~4	11	8576	0.00128265	6	7597	0.000789785	1.6	0.64-4.00	6	8576	0.000699627	3	7597	0.000394893	1.17	0.30-4.52	11	8576	0.00128265	3	7597	0.000394893	1.87	0.70-5.00	6	8576	0.000699627	6	7597	0.000789785	0.99	0.30-3.28
Hypophyisitis	All	36	8576	0.00419776	91	7597	0.0119784	0.68	0.25-1.87	25	8576	0.00291511	5	7597	0.000658155	3.88	1.66-9.08	46	8576	0.00536381	6	7597	0.000789785	4.34	2.20-8.59	15	8576	0.00174907	90	7597	0.0118468	0.17	0.10-0.29
	3~4	15	8576	0.00174907	31	7597	0.00408056	0.56	0.23-1.37	2	8576	0.000233209	0	7597	0	3.11	0.32-29.79	11	8576	0.00128265	0	7597	0	3.26	1.07-9.89	6	8576	0.000699627	31	7597	0.00408056	0.19	0.08-0.44
Inflammatory Conditions of Cardiac and Skeletal Muscle (Myocarditis and Myositis)	All	4	8576	0.000466418	1	7597	0.000131631	2.44	0.32-18.37	7	8576	0.000816231	2	7597	0.000263262	1.85	0.49-7.00	11	8576	0.00128265	3	7597	0.000394893	2.01	0.66-6.11	0	8576	0	0	7597	0	0	0-0
	3~4	1	8576	0.000116604	0	7597	0	2.95	0.12-72.32	4	8576	0.000466418	1	7597	0.000131631	1.87	0.30-11.80	5	8576	0.000583022	1	7597	0.000131631	2.09	0.42-10.34	0	8576	0	0	7597	0	0	0-0
Urinary Toxicity (Nephritis)	All	22	8576	0.0025653	21	7597	0.00276425	0.95	0.49-1.85	10	8576	0.00116604	4	7597	0.000526524	1.77	0.58-5.44	24	8576	0.00279851	12	7597	0.00157957	1.55	0.77-3.12	8	8576	0.000932836	13	7597	0.0017112	0.62	0.26-1.50
	3~4	8	8576	0.000932836	3	7597	0.000394893	1.79	0.58-5.55	5	8576	0.000583022	2	7597	0.000263262	1.58	0.41-6.04	24	8576	0.00279851	12	7597	0.00157957	1.55	0.77-3.12	8	8576	0.000932836	13	7597	0.0017112	0.62	0.26-1.50
Treatment event leading to Discontinuation	All	552	8576	0.0643657	941	7597	0.123865	0.6	0.46-0.77	509	8576	0.0593517	941	7597	0.123865	1.42	1.16-1.74	898	8576	0.104711	8226	7597	1.0828	0.83	0.64-1.07	163	8576	0.0190065	364	7597	0.0479137	0.52	0.30-0.91
	3~4	169	8576	0.0197062	346	7597	0.0455443	0.68	0.38-1.20	86	8576	0.010028	38	7597	0.00500197	1.65	1.10-2.47	169	8576	0.0197062	118	7597	0.0155324	1.28	0.89-1.83	86	8576	0.010028	268	7597	0.0352771	0.37	0.18-0.76
